# Supplementary material for: Extensive recombination challenges the utility of Sugarcane mosaic virus phylogeny and strain typing
Source: Sci Rep. 2019 Dec 27;9:20067. doi: 10.1038/s41598-019-56227-y (PMC6934591; doi:10.1038/s41598-019-56227-y)
Supplement: Supplementary file 2 — Supplementary Information 2 [file 41598_2019_56227_MOESM2_ESM.csv]

Table S1	Sample details for maize lethal necrosis-infected samples.
Site	Country	Region	Latitude	Longitude	Altitude (m)	Collection date
T1 F1	Kenya	Nakuru	-0.26013	36.10894	1912	08/06/2014
T1 F2	Kenya	Nakuru	-0.1422	36.15197	2086	08/06/2014
T1 F3	Kenya	Baringo	0.47682	36.00126	1022	08/07/2014
T1 F4	Kenya	Baringo	0.4222	36.0234	1005	08/07/2014
T1 F5	Kenya	Baringo	0.56921	36.02738	1023	08/07/2014
T1 F6	Kenya	Nakuru	-0.51694	36.35528	1985	08/08/2014
T1 F7	Kenya	Nakuru	-0.63207	36.3688	1908	08/08/2014
T1 F8	Kenya	Nakuru	-0.769	36.49356	2155	08/08/2014
T2 F1	Kenya	Machakos	-1.24126	37.46943	1185	13/8/14
T2 F2	Kenya	Kitui	-0.25737	38.14224	442	14/8/14
T2 F3	Kenya	Kitui	-0.23936	38.16714	438	14/8/14
T2 F4	Kenya	Kitui	-0.21219	38.17381	419	14/8/14
T2 F5	Kenya	Machakos	-1.15649	37.43277	1284	15/8/14
ANETF1	Ethiopia	Oromia	8.30997	39.35179	1241	08/08/2014
ANETF2	Ethiopia	Oromia	8.24711	39.02267	1595	09/08/2014
ANETF3	Ethiopia	Oromia	7.5268	38.42362	1642	09/08/2014
ANETF4	Ethiopia	Oromia	8.31417	39.35598	1235	09/08/2014
