# Supplementary material for: Extensive recombination challenges the utility of Sugarcane mosaic virus phylogeny and strain typing
Source: Sci Rep. 2019 Dec 27;9:20067. doi: 10.1038/s41598-019-56227-y (PMC6934591; doi:10.1038/s41598-019-56227-y)
Supplement: Supplementary file 3 — Supplementary Information 3 [file 41598_2019_56227_MOESM3_ESM.csv]

Table S2. Nucleotide identity matrix for SCMV isolates	MH093717	MH093718	MH093719	MH093720	MH093721	MH093722	MH093723	MH093724	MH093725	MH093726	MH093727	MH093728	MH093729	MH093730	MH093731	MH093732	MH093733	MH093734	MH093735	MH093736	MH093737	MH093738	MH093739	EU091075.1_Sugarcane_mosaic_virus_isolate_SCMV-VER1_complete_genome	JX047431.1_Sugarcane_mosaic_virus_isolate_ZZ8_complete_genome	JX047430.1_Sugarcane_mosaic_virus_isolate_ZZ7_complete_genome	JX047429.1_Sugarcane_mosaic_virus_isolate_ZZ6_complete_genome	JX047428.1_Sugarcane_mosaic_virus_isolate_YL12_complete_genome	JX047427.1_Sugarcane_mosaic_virus_isolate_YL9_complete_genome	JX047426.1_Sugarcane_mosaic_virus_isolate_YL8_complete_genome	JX047425.1_Sugarcane_mosaic_virus_isolate_HZ8_complete_genome	JX047424.1_Sugarcane_mosaic_virus_isolate_HZ7_complete_genome	JX047423.1_Sugarcane_mosaic_virus_isolate_HZ6_complete_genome	JX047422.1_Sugarcane_mosaic_virus_isolate_HY9_complete_genome	JX047421.1_Sugarcane_mosaic_virus_isolate_HY8_complete_genome	JX047420.1_Sugarcane_mosaic_virus_isolate_HY7_complete_genome	JX047419.1_Sugarcane_mosaic_virus_isolate_FP5_complete_genome	JX047418.1_Sugarcane_mosaic_virus_isolate_FP2_complete_genome	JX047417.1_Sugarcane_mosaic_virus_isolate_FP1_complete_genome	JX047416.1_Sugarcane_mosaic_virus_isolate_CZ7_complete_genome	JX047415.1_Sugarcane_mosaic_virus_isolate_CZ5_complete_genome	JX047414.1_Sugarcane_mosaic_virus_isolate_CZ1_complete_genome	JX047413.1_Sugarcane_mosaic_virus_isolate_TS3_complete_genome	JX047412.1_Sugarcane_mosaic_virus_isolate_TS2_complete_genome	JX047411.1_Sugarcane_mosaic_virus_isolate_TS1_complete_genome	JX047410.1_Sugarcane_mosaic_virus_isolate_SX5_complete_genome	JX047409.1_Sugarcane_mosaic_virus_isolate_SX3_complete_genome	JX047408.1_Sugarcane_mosaic_virus_isolate_SX2_complete_genome	JX047407.1_Sugarcane_mosaic_virus_isolate_SJZ8_complete_genome
MH093717	100	97.1914090158131	98.9799921537858	83.6675525489249	87.2481330139496	98.1467568244428	85.9474522292994	90.0913299136745	84.9266113592853	89.5068594734891	81.1431554221584	81.2064965197216	85.399377593361	81.4055448098001	85.7915057915058	88.7373656345259	86.286836935167	81.7890947873617	89.69513282225	87.027027027027	98.2314831027841	92.188589761473	85.3452820242488	89.9597855227882	82.3702909237163	82.2362246949993	82.1825982035125	87.2234884032712	87.3575546319882	82.2764445636144	82.3166644322295	82.3568843008446	86.3922777852259	87.3039281405014	87.1832685346561	87.2520107238606	87.3575546319882	87.2905215176297	86.5263440139429	82.2630379407427	82.2094114492559	82.3300710551012	82.3166644322295	82.2630379407427	82.2094114492559	82.4932975871314	82.372654155496	82.3592493297587	82.2764445636144
MH093718	97.1914090158131	100	98.7838367987446	85.1577960629101	88.9395393474088	97.3385379701916	86.1300241598946	89.883879066848	84.3413689195006	88.3679943602397	79.8703369114677	80.0735680504467	85.4364827731981	80.3128937421252	85.2283366274836	87.6126706155035	85.2818371607516	80.3957025848314	87.1844660194175	86.8070574843483	98.4593099815644	92.373532316471	81.6815406294035	86.5954550214682	79.9853525842226	79.7865662272442	79.7865662272442	83.9681875261616	84.187944746756	79.838878426449	79.9225779451768	79.9330403850178	83.4065704122201	84.0728338216827	83.9367936375052	84.0205106739221	84.0937630807869	83.9681875261616	83.4344914190038	79.870265745972	79.7237915881984	79.9225779451768	79.8179535467671	79.870265745972	79.8807281858129	79.8807281858129	80.0062774639046	79.9644277045407	79.9121155053358
MH093719	98.9799921537858	98.7838367987446	100	95.5651491365777	96.7689822294023	98.8226059654631	95.0176539819537	84.1114162416634	96.3434022257552	96.9063881076738	80.4945054945055	80.8552373479796	94.3262411347518	80.8160062769714	96.704590035308	96.8687274187074	96.704590035308	80.6514913657771	96.8961400716275	96.7550455085081	99.0551181102362	99.9206034140532	NA	83.5229501765398	80.6590819929384	80.5021577089055	80.423695566889	83.7583366025892	84.1506473126716	80.5806198509219	80.6198509219302	80.6590819929384	80.6983130639466	83.7583366025892	84.0329540996469	84.1898783836799	84.0329540996469	83.8367987446057	80.9729305610043	80.5806198509219	80.4629266378972	80.5021577089055	80.4629266378972	80.6590819929384	80.5413887799137	80.9336994899961	80.5413887799137	80.6198509219302	80.4629266378972
MH093720	83.6675525489249	85.1577960629101	95.5651491365777	100	97.9976019184652	83.0318079697292	94.7743989460973	81.2591508052709	94.6609257265877	99.2600422832981	79.9022732101126	80.1954192057155	86.1398690048595	80.4117214578301	95.3963128840746	96.2157291800747	95.443143812709	80.5614632071459	97.4284327996118	96.1879836140191	88.3622959452343	91.2122874382885	86.7136150234742	79.1448333682666	80.1800858548843	79.865982619621	79.9078630509894	79.8931825322023	79.9560163367892	79.9288032666736	80.0020940215684	80.0020940215684	79.7926918647262	79.8827102314378	79.7465703214996	79.7675149230286	79.9141271337313	79.8094041260865	79.7884595245576	79.8973929431473	79.7926918647262	79.9811538058842	79.9078630509894	79.9392733745158	79.9288032666736	79.6565804627788	80.1905559627264	80.1696157470422	79.8031619725683
MH093721	87.2481330139496	88.9395393474088	96.7689822294023	97.9976019184652	100	87.0162297128589	97.1934473620814	84.5162067719002	97.1202916160389	99.7810618500274	82.7153037806498	83.0696775751721	89.121744397335	83.3313158213291	98.0570880307028	98.064173959162	98.1218396339995	83.44210780759	99.0931989924433	98.7857323551733	90.2185792349727	93.1680038901045	87.3663751214772	81.6139164049287	82.8405937009774	82.5751176541571	82.6475202123808	82.6916113458057	82.7278213639107	82.7078556775673	82.7440569566791	82.780258235791	82.7078556775673	82.6916113458057	82.6916113458057	82.6554013277007	82.7278213639107	82.6554013277007	82.8243814121907	82.6354531193436	82.5509834680825	82.7078556775673	82.6716543984554	82.7319898636419	82.7078556775673	82.7561240497164	83.0095330034995	82.9733317243876	82.6475202123808
MH093722	98.1467568244428	97.3385379701916	98.8226059654631	83.0318079697292	87.0162297128589	100	84.0375	88.5670371246157	83.4428223844282	88.0549682875264	78.4436171490333	78.5307381913126	83.0031033659585	78.6246893123447	83.0237785401632	86.7904903417533	83.041212695405	78.3774038461539	86.8974441928179	84.4704108556351	97.3327166204132	91.9814861145859	81.4553990610329	86.7817450934027	78.6710806337196	78.5173799952708	78.3991487349255	83.3530385433909	83.5540316859778	78.4819106171672	78.5764956254434	78.5646724994088	82.4899503428707	83.4358004256325	83.3412154173564	83.400331047529	83.4830929297706	83.4121541735635	82.5254197209742	78.5055568692362	78.41097186096	78.5528493733743	78.41097186096	78.5055568692362	78.4700874911327	78.4937337432017	78.8484275242374	78.8129581461338	78.5292031213053
MH093723	85.9474522292994	86.1300241598946	95.0176539819537	94.7743989460973	97.1934473620814	84.0375	100	82.3833058758924	94.0704413731609	97.4282191298221	80.5041831792162	80.6536810828656	86.6725801086595	80.8604522890237	95.4315835712717	95.5850173767538	95.4595547718757	81.0441678598965	96.3615782664942	96.1556329849013	88.4467944481163	91.3111633635651	86.1971830985916	79.7908640616401	80.5476138113042	80.2837035407961	80.3826698922366	80.5323361196656	80.4993400791905	80.4156586760501	80.470639982406	80.5036287662195	80.4156586760501	80.4993400791905	80.5213374395073	80.455345358557	80.543334799824	80.4993400791905	80.5653321601408	80.338684847152	80.3056960633385	80.4376511985925	80.3606773696943	80.3606773696943	80.404662414779	80.3496811084231	80.734550252914	80.7125577303717	80.338684847152
MH093724	90.0913299136745	89.883879066848	84.1114162416634	81.2591508052709	84.5162067719002	88.5670371246157	82.3833058758924	100	80.396167509958	82.6492865950326	79.9830004249894	80.1996847083552	81.8741377480632	80.4096638655462	81.2637305157443	82.9406463241921	81.2637766348273	80.555260078715	81.3551099611902	81.7205529532732	89.977522147296	86.1802953493498	81.0798122065728	86.7987836845968	80.0377042312526	79.817762882279	79.9434436531211	87.0207416719045	86.4864864864865	79.8806032677	80.0062840385421	80.0691244239631	83.3891914537076	86.4445841190027	86.8426566100985	87.1359731824848	86.4341085271318	87.0416928556463	83.4485648439137	79.9015500628404	79.9434436531211	80.0167574361123	79.9015500628404	79.9958106409719	79.9224968579807	79.7444490992878	80.1529116045245	80.1319648093842	79.9224968579807
MH093725	84.9266113592853	84.3413689195006	96.3434022257552	94.6609257265877	97.1202916160389	83.4428223844282	94.0704413731609	80.396167509958	100	98.5558923159208	82.4991927671941	82.447266465777	85.1892009107666	82.5263610931784	95.3513397180674	99.9222999222999	95.5677774183112	82.1451647641611	97.9255145377328	96.2449451184286	87.0521937474842	90.6156072581543	86.6008462623413	79.3582427048563	81.9550489299925	82.3314334874718	82.36369502097	81.7252877272238	81.7252877272238	82.417464243467	82.4712334659641	82.5250026884611	82.3314334874718	81.7468000430246	81.6177261482198	81.5639453587179	81.757556200925	81.6284823061202	81.757556200925	82.3529411764706	82.2991719539736	82.3959565544682	82.3099257984729	82.3852027099688	82.417464243467	81.5894182170126	82.3421873319712	82.2991719539736	82.3852027099688
MH093726	89.5068594734891	88.3679943602397	96.9063881076738	99.2600422832981	99.7810618500274	88.0549682875264	97.4282191298221	82.6492865950326	98.5558923159208	100	81.9735682819383	82.1818822700035	89.8338048090523	82.2429906542056	99.9295154185022	99.3829401088929	99.9294283697953	82.0761367641875	99.9633027522936	99.9642410155552	89.09381095939	91.0148559155182	87.5198307773665	81.4690857847455	82.0151488462216	81.9975339087546	81.9623040338207	82.3146027831601	82.5083670952968	82.0327637836886	82.0679936586225	82.0856085960895	82.2969878456932	82.4379073454289	82.3498326580941	82.367447595561	82.5259820327638	82.3146027831601	82.402677470495	82.0151488462216	81.8918442839528	81.9975339087546	81.8566144090188	82.0151488462216	81.9623040338207	82.0151488462216	82.2793729082262	82.3498326580941	81.9446890963537
MH093727	81.1431554221584	79.8703369114677	80.4945054945055	79.9022732101126	82.7153037806498	78.4436171490333	80.5041831792162	79.9830004249894	82.4991927671941	81.9735682819383	100	99.044078597982	93.0938337801608	99.0525867575048	79.8915931554894	84.5817245817246	80.1556835146087	98.6600021269808	81.300549983824	80.3777904979966	81.0123227772625	80.2516834087648	94.9765258215962	79.0776750610987	97.2198641765705	98.7054329371817	98.7372665534805	81.9465081723626	83.326257694757	98.7372665534805	98.8327674023769	98.9070458404075	92.8374363327674	83.3687115262153	81.9677350880917	81.9677350880917	83.4854595627255	81.8297601358523	87.4548928040756	98.7160441426146	98.8009337860781	98.811544991511	98.5462648556876	98.7903225806452	98.822156196944	94.4078947368421	94.927843803056	94.8323429541596	98.4189303904924
MH093728	81.2064965197216	80.0735680504467	80.8552373479796	80.1954192057155	83.0696775751721	78.5307381913126	80.6536810828656	80.1996847083552	82.447266465777	82.1818822700035	99.044078597982	100	93.1738437001595	99.947357338387	80.0378429517502	84.6114256304683	80.1708680518933	98.9902210884354	81.4401294498382	80.4785894206549	81.2218393851047	80.3863134657837	95.2112676056338	79.1614123581337	97.2397145256087	98.6146095717884	98.6460957178841	82.1121142137308	83.518790678144	98.6356003358522	98.7405541561713	98.8140218303946	92.6217464315701	83.5397858492547	82.0701238715096	82.1331093848415	83.6552592903632	81.9966407726223	87.5813562880537	98.6356003358522	98.656591099916	98.7195633921075	98.4466834592779	98.6775818639799	98.7300587741394	94.5843828715365	94.8887489504618	94.7942905121746	98.2892527287993
MH093729	85.399377593361	85.4364827731981	94.3262411347518	86.1398690048595	89.121744397335	83.0031033659585	86.6725801086595	81.8741377480632	85.1892009107666	89.8338048090523	93.0938337801608	93.1738437001595	100	93.185200935573	87.0998415213946	87.8913324708926	87.1366663143431	93.1945040790039	88.4041518001946	87.1662656124671	88.4896872920825	86.8983069602744	95.345557122708	79.527810273317	92.3297567194306	92.7865717624562	92.839689790715	81.2367190820229	81.353591160221	92.839689790715	92.9565494528843	93.0096674811431	86.9010942313821	81.2579685507862	81.2898427539312	81.3217169570761	81.3642158946026	81.1623459413515	83.127921801955	92.8503133963667	92.8503133963667	92.9140550302773	92.7547009455009	93.0521619037501	92.9671730585361	90.1306703495166	90.8105811112292	90.7362158716668	92.5847232550728
MH093730	81.4055448098001	80.3128937421252	80.8160062769714	80.4117214578301	83.3313158213291	78.6246893123447	80.8604522890237	80.4096638655462	82.5263610931784	82.2429906542056	99.0525867575048	99.947357338387	93.185200935573	100	80.2078958420832	84.7064881565396	80.3304567459482	99.1901971230687	81.4623099320608	80.6677374942634	81.4726209463052	80.5816653765343	95.2112676056338	79.2813616305947	97.2612801678909	98.6149003147954	98.6568730325289	82.252308984047	83.6586901763224	98.6463798530955	98.7408184679958	98.803777544596	92.6652675760755	83.6796809403862	82.2313182199832	82.2732997481108	83.7846347607053	82.136859781696	87.7413937867338	98.6463798530955	98.6568730325289	98.7198321091291	98.4784889821616	98.7198321091291	98.7513116474292	94.7219307450157	94.9317943336831	94.8373557187828	98.3105981112277
MH093731	85.7915057915058	85.2283366274836	96.704590035308	95.3963128840746	98.0570880307028	83.0237785401632	95.4315835712717	81.2637305157443	95.3513397180674	99.9295154185022	79.8915931554894	80.0378429517502	87.0998415213946	80.2078958420832	100	96.3554410817772	99.937343358396	80.529843600383	100	100	88.8596260205425	93.6581084046522	86.4788732394366	79.0096314907873	80.0836820083682	79.8535564853557	79.9163179916318	80.225988700565	80.1736765013601	79.9163179916318	80	80.0209205020921	79.8849372384937	80.225988700565	80.1213643021553	80.0920598388953	80.2364511404059	80.1632140615191	80.1632140615191	79.9163179916318	79.8012552301255	79.9372384937239	79.8535564853557	80	79.9581589958159	79.7929086915595	80.3367848551407	80.3158665411568	79.9058577405858
MH093732	88.7373656345259	87.6126706155035	96.8687274187074	96.2157291800747	98.064173959162	86.7904903417533	95.5850173767538	82.9406463241921	99.9222999222999	99.3829401088929	84.5817245817246	84.6114256304683	87.8913324708926	84.7064881565396	96.3554410817772	100	96.4156781846312	84.4301352221507	98.8611622843745	97.140522875817	88.2255845942228	91.0674525212836	87.378640776699	81.2644862219933	83.9933144767292	84.3404474157881	84.4175880689123	84.2849794238683	84.3621399176955	84.4690151709951	84.5332990485986	84.5718693751607	84.7132939058884	84.2592592592593	84.2206790123457	84.2335390946502	84.3106995884774	84.2078189300412	84.2849794238683	84.4175880689123	84.2890203137053	84.4818719465158	84.4175880689123	84.4433016199537	84.4561583954744	83.9676009256878	84.4047312933916	84.3918745178709	84.4818719465158
MH093733	86.286836935167	85.2818371607516	96.704590035308	95.443143812709	98.1218396339995	83.041212695405	95.4595547718757	81.2637766348273	95.5677774183112	99.9294283697953	80.1556835146087	80.1708680518933	87.1366663143431	80.3304567459482	99.937343358396	96.4156781846312	100	80.6041844577284	100	100	88.8521555144142	93.6509683098592	86.5194927195867	79.0996108130851	80.306851618327	80.0861706599412	80.1387137452711	80.2837624802943	80.2312138728324	80.1492223623371	80.2332912988651	80.2543085329971	80.0966792770071	80.2837624802943	80.1786652653705	80.1471361008933	80.2942722017867	80.22070415134	80.22070415134	80.1492223623371	80.0441361916772	80.1702395964691	80.0861706599412	80.2332912988651	80.1912568306011	79.8970155527533	80.5485498108449	80.5275325767129	80.1492223623371
MH093734	81.7890947873617	80.3957025848314	80.6514913657771	80.5614632071459	83.44210780759	78.3774038461539	81.0441678598965	80.555260078715	82.1451647641611	82.0761367641875	98.6600021269808	98.9902210884354	93.1945040790039	99.1901971230687	80.529843600383	84.4301352221507	80.6041844577284	100	81.3723903544263	80.8885835337227	81.6819206791352	80.7288790723357	95.1643192488263	79.1405169662802	96.9400764980875	98.2681682957926	98.3212919677008	81.9592010199745	83.4041648958776	98.257543561411	98.4062898427539	98.4700382490438	92.4139396515087	83.4254143646409	81.9804504887378	81.9804504887378	83.5210369740756	81.8635784105397	87.5903102422439	98.2681682957926	98.3212919677008	98.3956651083723	98.0769230769231	98.3531661708457	98.4062898427539	94.4645133871653	94.5282617934552	94.443263918402	97.9388015299618
MH093735	89.69513282225	87.1844660194175	96.8961400716275	97.4284327996118	99.0931989924433	86.8974441928179	96.3615782664942	81.3551099611902	97.9255145377328	99.9633027522936	81.300549983824	81.4401294498382	88.4041518001946	81.4623099320608	100	98.8611622843745	100	81.3723903544263	100	100	87.9463537300922	91.3713910761155	87.5120540019286	80.595084087969	81.4359637774903	81.2904269081501	81.22574385511	81.3551099611902	81.5491591203105	81.3065976714101	81.3712807244502	81.3712807244502	81.3551099611902	81.5329883570505	81.3389391979301	81.3874514877102	81.5815006468305	81.3712807244502	81.4521345407503	81.2904269081501	81.1772315653299	81.3065976714101	81.1934023285899	81.3065976714101	81.25808538163	81.1772315653299	81.5006468305304	81.5168175937904	81.3389391979301
MH093736	87.027027027027	86.8070574843483	96.7550455085081	96.1879836140191	98.7857323551733	84.4704108556351	96.1556329849013	81.7205529532732	96.2449451184286	99.9642410155552	80.3777904979966	80.4785894206549	87.1662656124671	80.6677374942634	100	97.140522875817	100	80.8885835337227	100	100	89.522084436394	93.5383909101343	86.7076631977294	79.5785133432596	80.5263157894737	80.3890160183066	80.3546910755149	80.6636155606407	80.675057208238	80.3775743707094	80.4805491990847	80.4919908466819	80.4004576659039	80.720823798627	80.6178489702517	80.5491990846682	80.7437070938215	80.6407322654462	80.7551487414188	80.3775743707094	80.2745995423341	80.3890160183066	80.3203661327231	80.4576659038902	80.4462242562929	80.3546910755149	80.7551487414188	80.7322654462242	80.4233409610984
MH093737	98.2314831027841	98.4593099815644	99.0551181102362	88.3622959452343	90.2185792349727	97.3327166204132	88.4467944481163	89.977522147296	87.0521937474842	89.09381095939	81.0123227772625	81.2218393851047	88.4896872920825	81.4726209463052	88.8596260205425	88.2255845942228	88.8521555144142	81.6819206791352	87.9463537300922	89.522084436394	100	96.7279066648786	81.6595945308817	85.4528577111789	80.9694080254271	80.7840021189246	80.8237319560323	82.2757981189562	82.4347595708041	80.8502185141041	80.9694080254271	80.982651304463	81.3931929545756	82.3552788448801	82.2890449066101	82.3817724201881	82.4612531461121	82.2757981189562	81.3750165584846	80.8899483512118	80.7575155608529	80.9429214673553	80.8502185141041	80.9031916302476	80.9164349092835	80.7177857237452	81.1283273738578	81.0885975367501	80.8104886769964
MH093738	92.188589761473	92.373532316471	99.9206034140532	91.2122874382885	93.1680038901045	91.9814861145859	91.3111633635651	86.1802953493498	90.6156072581543	91.0148559155182	80.2516834087648	80.3863134657837	86.8983069602744	80.5816653765343	93.6581084046522	91.0674525212836	93.6509683098592	80.7288790723357	91.3713910761155	93.5383909101343	96.7279066648786	100	86.2735849056604	83.1567328918322	80.2823114247905	80.050727834142	80.0727834142038	81.0983678870754	81.1093956771063	80.0838112042347	80.2161446846052	80.238200264667	80.1168945743273	81.1314512571681	81.1535068372298	81.0873400970445	81.1535068372298	81.1093956771063	80.238200264667	80.1610057344508	80.050727834142	80.1720335244817	80.0838112042347	80.1940891045435	80.1940891045435	79.8963387737098	80.5690339655933	80.5249228054698	80.1058667842964
MH093739	85.3452820242488	81.6815406294035	NA	86.7136150234742	87.3663751214772	81.4553990610329	86.1971830985916	81.0798122065728	86.6008462623413	87.5198307773665	94.9765258215962	95.2112676056338	95.345557122708	95.2112676056338	86.4788732394366	87.378640776699	86.5194927195867	95.1643192488263	87.5120540019286	86.7076631977294	81.6595945308817	86.2735849056604	100	81.2676056338028	94.3192488262911	94.7417840375587	94.6478873239437	84.1784037558685	84.4131455399061	94.6009389671361	94.8826291079812	94.8356807511737	95.5399061032864	84.7417840375587	84.225352112676	84.3661971830986	84.6478873239437	84.225352112676	84.3192488262911	94.9765258215962	94.9295774647887	94.7417840375587	94.6948356807512	94.7417840375587	94.7887323943662	91.7370892018779	92.4413145539906	92.5352112676056	94.7887323943662
EU091075.1_Sugarcane_mosaic_virus_isolate_SCMV-VER1_complete_genome	89.9597855227882	86.5954550214682	83.5229501765398	79.1448333682666	81.6139164049287	86.7817450934027	79.7908640616401	86.7987836845968	79.3582427048563	81.4690857847455	79.0776750610987	79.1614123581337	79.527810273317	79.2813616305947	79.0096314907873	81.2644862219933	79.0996108130851	79.1405169662802	80.595084087969	79.5785133432596	85.4528577111789	83.1567328918322	81.2676056338028	100	79.2429154031162	79.0860608595629	79.1592596465544	84.1874084919473	83.6749633967789	79.2115444944055	79.2429154031162	79.2638293422566	82.4636620307435	83.6331311441121	84.1769504287806	84.1681480706891	83.6749633967789	84.2083246182807	82.7441957749425	79.1174317682735	79.1278887378438	79.2429154031162	79.1592596465544	79.1801735856949	79.1488026769842	79.1405269761606	79.5169385194479	79.5169385194479	79.2847432813971
JX047431.1_Sugarcane_mosaic_virus_isolate_ZZ8_complete_genome	82.3702909237163	79.9853525842226	80.6590819929384	80.1800858548843	82.8405937009774	78.6710806337196	80.5476138113042	80.0377042312526	81.9550489299925	82.0151488462216	97.2198641765705	97.2397145256087	92.3297567194306	97.2612801678909	80.0836820083682	83.9933144767292	80.306851618327	96.9400764980875	81.4359637774903	80.5263157894737	80.9694080254271	80.2823114247905	94.3192488262911	79.2429154031162	100	97.2953216374269	97.3684210526316	81.9302277000209	83.2985168163777	97.3475355054302	97.4206349206349	97.4832915622389	91.5100250626566	83.3820764570712	81.825778149154	81.857113014414	83.4447461875914	81.7944432838939	87.2884896594945	97.2744360902256	97.3579782790309	97.4310776942356	97.1491228070175	97.4101921470343	97.4310776942356	94.0789473684211	94.4548872180451	94.3609022556391	97.2848788638262
JX047430.1_Sugarcane_mosaic_virus_isolate_ZZ7_complete_genome	82.2362246949993	79.7865662272442	80.5021577089055	79.865982619621	82.5751176541571	78.5173799952708	80.2837035407961	79.817762882279	82.3314334874718	81.9975339087546	98.7054329371817	98.6146095717884	92.7865717624562	98.6149003147954	79.8535564853557	84.3404474157881	80.0861706599412	98.2681682957926	81.2904269081501	80.3890160183066	80.7840021189246	80.050727834142	94.7417840375587	79.0860608595629	97.2953216374269	100	99.4883040935673	81.9302277000209	83.3402966367245	99.3003341687552	99.6449456975773	99.6658312447786	93.2957393483709	83.4029663672446	81.8675579695007	81.992897430541	83.4656360977648	81.8362231042407	87.4869438061416	99.3734335839599	99.2272347535505	99.5822890559733	98.6528822055138	99.2063492063492	99.4883040935673	94.4862155388471	95.0605680868839	94.9665831244779	98.6215538847118
JX047429.1_Sugarcane_mosaic_virus_isolate_ZZ6_complete_genome	82.1825982035125	79.7865662272442	80.423695566889	79.9078630509894	82.6475202123808	78.3991487349255	80.3826698922366	79.9434436531211	82.36369502097	81.9623040338207	98.7372665534805	98.6460957178841	92.839689790715	98.6568730325289	79.9163179916318	84.4175880689123	80.1387137452711	98.3212919677008	81.22574385511	80.3546910755149	80.8237319560323	80.0727834142038	94.6478873239437	79.1592596465544	97.3684210526316	99.4883040935673	100	82.0346772508878	83.4551911426781	99.3316624895572	99.6136173767753	99.6762740183793	93.2435254803676	83.4656360977648	81.9720075203677	82.0555671610612	83.5700856486317	81.9197827449342	87.5496135366618	99.4256474519632	99.1750208855472	99.5927318295739	98.6842105263158	99.2376775271512	99.5196324143693	94.5697577276525	95.0918964076859	94.9979114452799	98.6737677527151
JX047428.1_Sugarcane_mosaic_virus_isolate_YL12_complete_genome	87.2234884032712	83.9681875261616	83.7583366025892	79.8931825322023	82.6916113458057	83.3530385433909	80.5323361196656	87.0207416719045	81.7252877272238	82.3146027831601	81.9465081723626	82.1121142137308	81.2367190820229	82.252308984047	80.225988700565	84.2849794238683	80.2837624802943	81.9592010199745	81.3551099611902	80.6636155606407	82.2757981189562	81.0983678870754	84.1784037558685	84.1874084919473	81.9302277000209	81.9302277000209	82.0346772508878	100	97.3260914978066	82.097346981408	82.1077919364947	82.1182368915814	88.1972007520368	97.3887612283267	98.297472320869	99.0912889074577	97.4618759139336	99.5090871109254	91.8424900772927	82.0346772508878	82.0137873407144	82.1077919364947	82.0451222059745	82.0346772508878	82.0660121161479	82.9538332985168	82.1286818466681	82.0764570712346	82.0555671610612
JX047427.1_Sugarcane_mosaic_virus_isolate_YL9_complete_genome	87.3575546319882	84.187944746756	84.1506473126716	79.9560163367892	82.7278213639107	83.5540316859778	80.4993400791905	86.4864864864865	81.7252877272238	82.5083670952968	83.326257694757	83.518790678144	81.353591160221	83.6586901763224	80.1736765013601	84.3621399176955	80.2312138728324	83.4041648958776	81.5491591203105	80.675057208238	82.4347595708041	81.1093956771063	84.4131455399061	83.6749633967789	83.2985168163777	83.3402966367245	83.4551911426781	97.3260914978066	100	83.4865260079382	83.5074159181115	83.5178608731982	89.5445999582202	98.9555044913307	96.3756005849175	97.3260914978066	98.9763944015041	97.3365364528933	93.3152287445164	83.4760810528515	83.3611865468978	83.5283058282849	83.4865260079382	83.4343012325047	83.4656360977648	84.5310215166075	83.4134113223313	83.3298516816378	83.423856277418
JX047426.1_Sugarcane_mosaic_virus_isolate_YL8_complete_genome	82.2764445636144	79.838878426449	80.5806198509219	79.9288032666736	82.7078556775673	78.4819106171672	80.4156586760501	79.8806032677	82.417464243467	82.0327637836886	98.7372665534805	98.6356003358522	92.839689790715	98.6463798530955	79.9163179916318	84.4690151709951	80.1492223623371	98.257543561411	81.3065976714101	80.3775743707094	80.8502185141041	80.0838112042347	94.6009389671361	79.2115444944055	97.3475355054302	99.3003341687552	99.3316624895572	82.097346981408	83.4865260079382	100	99.4256474519632	99.4883040935673	93.1808688387636	83.4865260079382	82.0137873407144	82.1182368915814	83.6014205138918	81.9824524754544	87.612283267182	99.2794486215539	99.1332497911445	99.4047619047619	98.6842105263158	99.2376775271512	99.3943191311612	94.5071010860485	95.1127819548872	95.0187969924812	98.6319966583124
JX047425.1_Sugarcane_mosaic_virus_isolate_HZ8_complete_genome	82.3166644322295	79.9225779451768	80.6198509219302	80.0020940215684	82.7440569566791	78.5764956254434	80.470639982406	80.0062840385421	82.4712334659641	82.0679936586225	98.8327674023769	98.7405541561713	92.9565494528843	98.7408184679958	80	84.5332990485986	80.2332912988651	98.4062898427539	81.3712807244502	80.4805491990847	80.9694080254271	80.2161446846052	94.8826291079812	79.2429154031162	97.4206349206349	99.6449456975773	99.6136173767753	82.1077919364947	83.5074159181115	99.4256474519632	100	99.8955722639933	93.5045948203843	83.5178608731982	82.0242322958011	82.1286818466681	83.6223104240652	81.992897430541	87.6331731773553	99.4987468671679	99.2898913951546	99.7076023391813	98.7781954887218	99.3316624895572	99.6136173767753	94.5802005012531	95.1858813700919	95.0918964076859	98.7468671679198
JX047424.1_Sugarcane_mosaic_virus_isolate_HZ7_complete_genome	82.3568843008446	79.9330403850178	80.6590819929384	80.0020940215684	82.780258235791	78.5646724994088	80.5036287662195	80.0691244239631	82.5250026884611	82.0856085960895	98.9070458404075	98.8140218303946	93.0096674811431	98.803777544596	80.0209205020921	84.5718693751607	80.2543085329971	98.4700382490438	81.3712807244502	80.4919908466819	80.982651304463	80.238200264667	94.8356807511737	79.2638293422566	97.4832915622389	99.6658312447786	99.6762740183793	82.1182368915814	83.5178608731982	99.4883040935673	99.8955722639933	100	93.5045948203843	83.5283058282849	82.0764570712346	82.1391268017547	83.6327553791519	82.0033423856277	87.6540630875287	99.5614035087719	99.3107769423559	99.7702589807853	98.8408521303258	99.3943191311612	99.6762740183793	94.6637426900585	95.2276524644946	95.1336675020886	98.8095238095238
JX047423.1_Sugarcane_mosaic_virus_isolate_HZ6_complete_genome	86.3922777852259	83.4065704122201	80.6983130639466	79.7926918647262	82.7078556775673	82.4899503428707	80.4156586760501	83.3891914537076	82.3314334874718	82.2969878456932	92.8374363327674	92.6217464315701	86.9010942313821	92.6652675760755	79.8849372384937	84.7132939058884	80.0966792770071	92.4139396515087	81.3551099611902	80.4004576659039	81.3931929545756	80.1168945743273	95.5399061032864	82.4636620307435	91.5100250626566	93.2957393483709	93.2435254803676	88.1972007520368	89.5445999582202	93.1808688387636	93.5045948203843	93.5045948203843	100	89.617714643827	87.4033841654481	88.3643200334239	89.6281595989137	88.1031961562565	93.6390223522039	93.2644110275689	93.0555555555556	93.3375104427736	92.7213868003342	93.0137844611529	93.2748538011696	89.5258980785297	89.6825396825397	89.609440267335	92.7213868003342
JX047422.1_Sugarcane_mosaic_virus_isolate_HY9_complete_genome	87.3039281405014	84.0728338216827	83.7583366025892	79.8827102314378	82.6916113458057	83.4358004256325	80.4993400791905	86.4445841190027	81.7468000430246	82.4379073454289	83.3687115262153	83.5397858492547	81.2579685507862	83.6796809403862	80.225988700565	84.2592592592593	80.2837624802943	83.4254143646409	81.5329883570505	80.720823798627	82.3552788448801	81.1314512571681	84.7417840375587	83.6331311441121	83.3820764570712	83.4029663672446	83.4656360977648	97.3887612283267	98.9555044913307	83.4865260079382	83.5178608731982	83.5283058282849	89.617714643827	100	96.323375809484	97.2738667223731	99.456862335492	97.2947566325465	93.3465636097765	83.4656360977648	83.4343012325047	83.5387507833716	83.4551911426781	83.4447461875914	83.4760810528515	84.5623563818676	83.4551911426781	83.3716315019845	83.423856277418
JX047421.1_Sugarcane_mosaic_virus_isolate_HY8_complete_genome	87.1832685346561	83.9367936375052	84.0329540996469	79.7465703214996	82.6916113458057	83.3412154173564	80.5213374395073	86.8426566100985	81.6177261482198	82.3498326580941	81.9677350880917	82.0701238715096	81.2898427539312	82.2313182199832	80.1213643021553	84.2206790123457	80.1786652653705	81.9804504887378	81.3389391979301	80.6178489702517	82.2890449066101	81.1535068372298	84.225352112676	84.1769504287806	81.825778149154	81.8675579695007	81.9720075203677	98.297472320869	96.3756005849175	82.0137873407144	82.0242322958011	82.0764570712346	87.4033841654481	96.323375809484	100	98.4959264675162	96.4069354501776	98.3079172759557	90.7457697931899	81.9720075203677	81.9511176101943	82.0451222059745	81.9720075203677	81.9720075203677	82.0033423856277	82.8598287027366	82.0137873407144	81.961562565281	81.9720075203677
JX047420.1_Sugarcane_mosaic_virus_isolate_HY7_complete_genome	87.2520107238606	84.0205106739221	84.1898783836799	79.7675149230286	82.6554013277007	83.400331047529	80.455345358557	87.1359731824848	81.5639453587179	82.367447595561	81.9677350880917	82.1331093848415	81.3217169570761	82.2732997481108	80.0920598388953	84.2335390946502	80.1471361008933	81.9804504887378	81.3874514877102	80.5491990846682	82.3817724201881	81.0873400970445	84.3661971830986	84.1681480706891	81.857113014414	81.992897430541	82.0555671610612	99.0912889074577	97.3260914978066	82.1182368915814	82.1286818466681	82.1391268017547	88.3643200334239	97.2738667223731	98.4959264675162	100	97.3260914978066	99.1226237727178	91.6335909755588	82.0555671610612	82.0555671610612	82.1286818466681	82.0451222059745	82.0555671610612	82.0869020263213	82.8720626631854	82.1409921671018	82.088772845953	82.0346772508878
JX047419.1_Sugarcane_mosaic_virus_isolate_FP5_complete_genome	87.3575546319882	84.0937630807869	84.0329540996469	79.9141271337313	82.7278213639107	83.4830929297706	80.543334799824	86.4341085271318	81.757556200925	82.5259820327638	83.4854595627255	83.6552592903632	81.3642158946026	83.7846347607053	80.2364511404059	84.3106995884774	80.2942722017867	83.5210369740756	81.5815006468305	80.7437070938215	82.4612531461121	81.1535068372298	84.6478873239437	83.6749633967789	83.4447461875914	83.4656360977648	83.5700856486317	97.4618759139336	98.9763944015041	83.6014205138918	83.6223104240652	83.6327553791519	89.6281595989137	99.456862335492	96.4069354501776	97.3260914978066	100	97.34698140798	93.4092333402966	83.5700856486317	83.4969709630249	83.6432003342386	83.559640693545	83.5491957384583	83.5805306037184	84.6876958429079	83.5178608731982	83.4343012325047	83.5283058282849
JX047418.1_Sugarcane_mosaic_virus_isolate_FP2_complete_genome	87.2905215176297	83.9681875261616	83.8367987446057	79.8094041260865	82.6554013277007	83.4121541735635	80.4993400791905	87.0416928556463	81.6284823061202	82.3146027831601	81.8297601358523	81.9966407726223	81.1623459413515	82.136859781696	80.1632140615191	84.2078189300412	80.22070415134	81.8635784105397	81.3712807244502	80.6407322654462	82.2757981189562	81.1093956771063	84.225352112676	84.2083246182807	81.7944432838939	81.8362231042407	81.9197827449342	99.5090871109254	97.3365364528933	81.9824524754544	81.992897430541	82.0033423856277	88.1031961562565	97.2947566325465	98.3079172759557	99.1226237727178	97.34698140798	100	91.7902653018592	81.9197827449342	81.8988928347608	81.992897430541	81.9302277000209	81.9197827449342	81.9511176101943	82.8702736578233	82.0451222059745	81.992897430541	81.9406726551076
JX047417.1_Sugarcane_mosaic_virus_isolate_FP1_complete_genome	86.5263440139429	83.4344914190038	80.9729305610043	79.7884595245576	82.8243814121907	82.5254197209742	80.5653321601408	83.4485648439137	81.757556200925	82.402677470495	87.4548928040756	87.5813562880537	83.127921801955	87.7413937867338	80.1632140615191	84.2849794238683	80.22070415134	87.5903102422439	81.4521345407503	80.7551487414188	81.3750165584846	80.238200264667	84.3192488262911	82.7441957749425	87.2884896594945	87.4869438061416	87.5496135366618	91.8424900772927	93.3152287445164	87.612283267182	87.6331731773553	87.6540630875287	93.6390223522039	93.3465636097765	90.7457697931899	91.6335909755588	93.4092333402966	91.7902653018592	100	87.5913933570086	87.4869438061416	87.643618132442	87.4869438061416	87.507833716315	87.612283267182	90.401086275329	87.3616043451013	87.2780447044078	87.4556089408816
JX047416.1_Sugarcane_mosaic_virus_isolate_CZ7_complete_genome	82.2630379407427	79.870265745972	80.5806198509219	79.8973929431473	82.6354531193436	78.5055568692362	80.338684847152	79.9015500628404	82.3529411764706	82.0151488462216	98.7160441426146	98.6356003358522	92.8503133963667	98.6463798530955	79.9163179916318	84.4175880689123	80.1492223623371	98.2681682957926	81.2904269081501	80.3775743707094	80.8899483512118	80.1610057344508	94.9765258215962	79.1174317682735	97.2744360902256	99.3734335839599	99.4256474519632	82.0346772508878	83.4760810528515	99.2794486215539	99.4987468671679	99.5614035087719	93.2644110275689	83.4656360977648	81.9720075203677	82.0555671610612	83.5700856486317	81.9197827449342	87.5913933570086	100	99.1019214703425	99.4987468671679	98.6319966583124	99.1854636591479	99.5300751879699	94.5175438596491	95.0605680868839	94.9665831244779	98.5797827903091
JX047415.1_Sugarcane_mosaic_virus_isolate_CZ5_complete_genome	82.2094114492559	79.7237915881984	80.4629266378972	79.7926918647262	82.5509834680825	78.41097186096	80.3056960633385	79.9434436531211	82.2991719539736	81.8918442839528	98.8009337860781	98.656591099916	92.8503133963667	98.6568730325289	79.8012552301255	84.2890203137053	80.0441361916772	98.3212919677008	81.1772315653299	80.2745995423341	80.7575155608529	80.050727834142	94.9295774647887	79.1278887378438	97.3579782790309	99.2272347535505	99.1750208855472	82.0137873407144	83.3611865468978	99.1332497911445	99.2898913951546	99.3107769423559	93.0555555555556	83.4343012325047	81.9511176101943	82.0555671610612	83.4969709630249	81.8988928347608	87.4869438061416	99.1019214703425	100	99.2272347535505	98.6946532999165	99.1645781119465	99.2376775271512	94.5279866332498	95.1232247284879	95.0292397660819	98.6424394319131
JX047414.1_Sugarcane_mosaic_virus_isolate_CZ1_complete_genome	82.3300710551012	79.9225779451768	80.5021577089055	79.9811538058842	82.7078556775673	78.5528493733743	80.4376511985925	80.0167574361123	82.3959565544682	81.9975339087546	98.811544991511	98.7195633921075	92.9140550302773	98.7198321091291	79.9372384937239	84.4818719465158	80.1702395964691	98.3956651083723	81.3065976714101	80.3890160183066	80.9429214673553	80.1720335244817	94.7417840375587	79.2429154031162	97.4310776942356	99.5822890559733	99.5927318295739	82.1077919364947	83.5283058282849	99.4047619047619	99.7076023391813	99.7702589807853	93.3375104427736	83.5387507833716	82.0451222059745	82.1286818466681	83.6432003342386	81.992897430541	87.643618132442	99.4987468671679	99.2272347535505	100	98.7573099415205	99.3107769423559	99.5927318295739	94.6219715956558	95.1649958228906	95.0710108604845	98.7259816207185
JX047413.1_Sugarcane_mosaic_virus_isolate_TS3_complete_genome	82.3166644322295	79.8179535467671	80.4629266378972	79.9078630509894	82.6716543984554	78.41097186096	80.3606773696943	79.9015500628404	82.3099257984729	81.8566144090188	98.5462648556876	98.4466834592779	92.7547009455009	98.4784889821616	79.8535564853557	84.4175880689123	80.0861706599412	98.0769230769231	81.1934023285899	80.3203661327231	80.8502185141041	80.0838112042347	94.6948356807512	79.1592596465544	97.1491228070175	98.6528822055138	98.6842105263158	82.0451222059745	83.4865260079382	98.6842105263158	98.7781954887218	98.8408521303258	92.7213868003342	83.4551911426781	81.9720075203677	82.0451222059745	83.559640693545	81.9302277000209	87.4869438061416	98.6319966583124	98.6946532999165	98.7573099415205	100	98.9243943191312	98.7886382623225	94.4131161236424	95.0083542188805	94.9143692564745	98.3604845446951
JX047412.1_Sugarcane_mosaic_virus_isolate_TS2_complete_genome	82.2630379407427	79.870265745972	80.6590819929384	79.9392733745158	82.7319898636419	78.5055568692362	80.3606773696943	79.9958106409719	82.3852027099688	82.0151488462216	98.7903225806452	98.6775818639799	93.0521619037501	98.7198321091291	80	84.4433016199537	80.2332912988651	98.3531661708457	81.3065976714101	80.4576659038902	80.9031916302476	80.1940891045435	94.7417840375587	79.1801735856949	97.4101921470343	99.2063492063492	99.2376775271512	82.0346772508878	83.4343012325047	99.2376775271512	99.3316624895572	99.3943191311612	93.0137844611529	83.4447461875914	81.9720075203677	82.0555671610612	83.5491957384583	81.9197827449342	87.507833716315	99.1854636591479	99.1645781119465	99.3107769423559	98.9243943191312	100	99.3421052631579	94.6010860484545	95.1858813700919	95.0918964076859	98.7259816207185
JX047411.1_Sugarcane_mosaic_virus_isolate_TS1_complete_genome	82.2094114492559	79.8807281858129	80.5413887799137	79.9288032666736	82.7078556775673	78.4700874911327	80.404662414779	79.9224968579807	82.417464243467	81.9623040338207	98.822156196944	98.7300587741394	92.9671730585361	98.7513116474292	79.9581589958159	84.4561583954744	80.1912568306011	98.4062898427539	81.25808538163	80.4462242562929	80.9164349092835	80.1940891045435	94.7887323943662	79.1488026769842	97.4310776942356	99.4883040935673	99.5196324143693	82.0660121161479	83.4656360977648	99.3943191311612	99.6136173767753	99.6762740183793	93.2748538011696	83.4760810528515	82.0033423856277	82.0869020263213	83.5805306037184	81.9511176101943	87.612283267182	99.5300751879699	99.2376775271512	99.5927318295739	98.7886382623225	99.3421052631579	100	94.6324143692565	95.1545530492899	95.0605680868839	98.7573099415205
JX047410.1_Sugarcane_mosaic_virus_isolate_SX5_complete_genome	82.4932975871314	79.8807281858129	80.9336994899961	79.6565804627788	82.7561240497164	78.4937337432017	80.3496811084231	79.7444490992878	81.5894182170126	82.0151488462216	94.4078947368421	94.5843828715365	90.1306703495166	94.7219307450157	79.7929086915595	83.9676009256878	79.8970155527533	94.4645133871653	81.1772315653299	80.3546910755149	80.7177857237452	79.8963387737098	91.7370892018779	79.1405269761606	94.0789473684211	94.4862155388471	94.5697577276525	82.9538332985168	84.5310215166075	94.5071010860485	94.5802005012531	94.6637426900585	89.5258980785297	84.5623563818676	82.8598287027366	82.8720626631854	84.6876958429079	82.8702736578233	90.401086275329	94.5175438596491	94.5279866332498	94.6219715956558	94.4131161236424	94.6010860484545	94.6324143692565	100	94.2570742403675	94.1735407747729	94.2982456140351
JX047409.1_Sugarcane_mosaic_virus_isolate_SX3_complete_genome	82.372654155496	80.0062774639046	80.5413887799137	80.1905559627264	83.0095330034995	78.8484275242374	80.734550252914	80.1529116045245	82.3421873319712	82.2793729082262	94.927843803056	94.8887489504618	90.8105811112292	94.9317943336831	80.3367848551407	84.4047312933916	80.5485498108449	94.5282617934552	81.5006468305304	80.7551487414188	81.1283273738578	80.5690339655933	92.4413145539906	79.5169385194479	94.4548872180451	95.0605680868839	95.0918964076859	82.1286818466681	83.4134113223313	95.1127819548872	95.1858813700919	95.2276524644946	89.6825396825397	83.4551911426781	82.0137873407144	82.1409921671018	83.5178608731982	82.0451222059745	87.3616043451013	95.0605680868839	95.1232247284879	95.1649958228906	95.0083542188805	95.1858813700919	95.1545530492899	94.2570742403675	100	99.718074553618	94.9039264828738
JX047408.1_Sugarcane_mosaic_virus_isolate_SX2_complete_genome	82.3592493297587	79.9644277045407	80.6198509219302	80.1696157470422	82.9733317243876	78.8129581461338	80.7125577303717	80.1319648093842	82.2991719539736	82.3498326580941	94.8323429541596	94.7942905121746	90.7362158716668	94.8373557187828	80.3158665411568	84.3918745178709	80.5275325767129	94.443263918402	81.5168175937904	80.7322654462242	81.0885975367501	80.5249228054698	92.5352112676056	79.5169385194479	94.3609022556391	94.9665831244779	94.9979114452799	82.0764570712346	83.3298516816378	95.0187969924812	95.0918964076859	95.1336675020886	89.609440267335	83.3716315019845	81.961562565281	82.088772845953	83.4343012325047	81.992897430541	87.2780447044078	94.9665831244779	95.0292397660819	95.0710108604845	94.9143692564745	95.0918964076859	95.0605680868839	94.1735407747729	99.718074553618	100	94.8099415204678
JX047407.1_Sugarcane_mosaic_virus_isolate_SJZ8_complete_genome	82.2764445636144	79.9121155053358	80.4629266378972	79.8031619725683	82.6475202123808	78.5292031213053	80.338684847152	79.9224968579807	82.3852027099688	81.9446890963537	98.4189303904924	98.2892527287993	92.5847232550728	98.3105981112277	79.9058577405858	84.4818719465158	80.1492223623371	97.9388015299618	81.3389391979301	80.4233409610984	80.8104886769964	80.1058667842964	94.7887323943662	79.2847432813971	97.2848788638262	98.6215538847118	98.6737677527151	82.0555671610612	83.423856277418	98.6319966583124	98.7468671679198	98.8095238095238	92.7213868003342	83.423856277418	81.9720075203677	82.0346772508878	83.5283058282849	81.9406726551076	87.4556089408816	98.5797827903091	98.6424394319131	98.7259816207185	98.3604845446951	98.7259816207185	98.7573099415205	94.2982456140351	94.9039264828738	94.8099415204678	100
JX047406.1_Sugarcane_mosaic_virus_isolate_SJZ3_complete_genome	82.1691915806408	79.8074911069261	80.1098469988231	79.7926918647262	82.5751176541571	78.4346181130291	80.2397184957115	79.8806032677	82.2776642649747	81.8213845340849	98.48259762309	98.3732157850546	92.6165940720281	98.405036726128	79.7698744769874	84.3533041913088	80.0126103404792	98.0450488737782	81.1287192755498	80.2860411899313	80.8104886769964	80.0727834142038	94.8826291079812	79.2742863118268	97.1177944862155	98.8199665831245	98.8512949039265	81.9824524754544	83.3820764570712	98.8512949039265	98.9452798663325	99.0079365079365	92.8884711779449	83.4134113223313	81.9511176101943	82.0242322958011	83.5178608731982	81.8675579695007	87.4764988510549	98.7990810359231	98.8512949039265	98.9348370927318	98.4544695071011	98.8826232247285	99.0079365079365	94.4026733500418	94.8725981620718	94.7786131996658	98.5066833751044
JX047405.1_Sugarcane_mosaic_virus_isolate_NXZN3_complete_genome	82.2228180721276	79.7865662272442	80.5806198509219	79.865982619621	82.6595873054181	78.3991487349255	80.3496811084231	79.8596564725597	82.2991719539736	81.9446890963537	98.4083191850594	98.2787573467674	92.6590884946351	98.3105981112277	79.8221757322176	84.3790177423502	80.0651534258092	97.8963025924352	81.1934023285899	80.3089244851259	80.86346179314	80.0727834142038	94.4131455399061	79.0860608595629	96.9820384294068	98.4231411862991	98.4544695071011	82.0660121161479	83.4447461875914	98.4335839598997	98.5484544695071	98.6111111111111	92.5543024227235	83.4447461875914	81.9511176101943	82.0242322958011	83.5491957384583	81.9511176101943	87.507833716315	98.4022556390977	98.4649122807018	98.5275689223058	99.0810359231412	98.5484544695071	98.5588972431078	94.3922305764411	94.9248120300752	94.8308270676692	98.172514619883
JX047404.1_Sugarcane_mosaic_virus_isolate_NXZN2_complete_genome	89.8243732403808	86.6526977475118	83.3660258925069	79.2409310127909	81.8950930626058	86.6280444549539	79.8700583636163	88.5450540228679	79.6294301411182	81.6452351594152	79.4855442176871	79.5521446593776	80	79.6825730502417	79.2186027024196	81.5792863583666	79.3223192675997	79.4912728820775	80.8376455368693	79.7846752949261	85.2348102945078	82.9836572438163	81.8779342723005	89.2801170201651	79.6652719665272	79.4979079497908	79.6129707112971	87.2253609541745	86.0849550115087	79.6234309623431	79.6443514644351	79.6652719665272	82.928870292887	86.0744925716677	87.2881355932203	87.2881355932203	86.0849550115087	87.2776731533794	83.103159656832	79.5606694560669	79.5292887029289	79.7071129707113	79.571129707113	79.571129707113	79.581589958159	79.6652719665272	79.7698744769874	79.7175732217573	79.602510460251
JX047403.1_Sugarcane_mosaic_virus_isolate_NXZN1_complete_genome	82.249631317871	79.8074911069261	80.5413887799137	79.8764527274631	82.6837214914927	78.4227949869946	80.3936661535078	79.8910766652702	82.3421873319712	81.9623040338207	98.4507640067912	98.320738874895	92.7015829172421	98.3525708289612	79.8640167364017	84.4047312933916	80.1071878940731	97.9388015299618	81.24191461837	80.3546910755149	80.9164349092835	80.1279223643582	94.6009389671361	79.138345707414	97.0029239766082	98.4649122807018	98.4962406015038	82.0451222059745	83.4447461875914	98.4753550543024	98.5902255639098	98.6528822055138	92.5751879699248	83.4447461875914	81.9720075203677	82.0242322958011	83.5491957384583	81.9302277000209	87.4869438061416	98.4440267335004	98.5066833751044	98.5693400167084	99.1228070175439	98.5902255639098	98.6006683375104	94.3922305764411	94.9456975772765	94.8517126148705	98.2142857142857
JX047402.1_Sugarcane_mosaic_virus_isolate_NXA4_complete_genome	82.249631317871	79.7970286670852	80.6198509219302	79.9078630509894	82.6716543984554	78.3991487349255	80.404662414779	79.8701298701299	82.3314334874718	82.0151488462216	98.4295415959253	98.2997481108312	92.6803357059386	98.3315844700944	79.8744769874477	84.3918745178709	80.1176965111391	97.9175520611985	81.25808538163	80.3775743707094	80.8767050721759	80.1058667842964	94.5539906103286	79.1278887378438	96.9611528822055	98.4231411862991	98.4544695071011	82.0346772508878	83.4551911426781	98.4335839598997	98.5484544695071	98.6111111111111	92.5334168755221	83.4343012325047	81.9406726551076	82.0137873407144	83.5387507833716	81.9197827449342	87.4451639857949	98.4022556390977	98.4649122807018	98.5275689223058	99.0810359231412	98.5484544695071	98.5588972431078	94.3713450292398	94.9456975772765	94.8517126148705	98.172514619883
JX047401.1_Sugarcane_mosaic_virus_isolate_NXA3_complete_genome	82.2630379407427	79.8284159866081	80.5806198509219	79.9078630509894	82.69578858453	78.4227949869946	80.404662414779	79.9120234604106	82.3314334874718	81.9799189712876	98.4401528013582	98.3102434928631	92.7015829172421	98.3420776495278	79.8744769874477	84.4047312933916	80.1176965111391	97.9281767955801	81.24191461837	80.3661327231121	80.9031916302476	80.1279223643582	94.6478873239437	79.1278887378438	96.9924812030075	98.4335839598997	98.4649122807018	82.0660121161479	83.423856277418	98.4440267335004	98.5588972431078	98.6215538847118	92.5438596491228	83.423856277418	81.9720075203677	82.0451222059745	83.5283058282849	81.9511176101943	87.4556089408816	98.4126984126984	98.4962406015038	98.5380116959064	99.0914786967419	98.5588972431078	98.5693400167084	94.3609022556391	94.9143692564745	94.8203842940685	98.1829573934837
JX047400.1_Sugarcane_mosaic_virus_isolate_NXA2_complete_genome	82.3032578093578	79.838878426449	80.5806198509219	79.9706836980421	82.6595873054181	78.5646724994088	80.4376511985925	80.0167574361123	82.36369502097	81.9623040338207	98.30220713073	98.2472712006717	92.5422288324657	98.2791185729276	79.9372384937239	84.4175880689123	80.1702395964691	97.8856778580535	81.3065976714101	80.3890160183066	80.9031916302476	80.1940891045435	94.3661971830986	79.2952002509673	97.4832915622389	98.3709273182957	98.3813700918964	82.1182368915814	83.4134113223313	98.3813700918964	98.4962406015038	98.5588972431078	92.5751879699248	83.4760810528515	82.0346772508878	82.1391268017547	83.559640693545	81.9824524754544	87.4347190307082	98.3291562238931	98.4335839598997	98.4544695071011	98.2351712614871	98.4753550543024	98.5066833751044	94.2669172932331	94.8308270676692	94.7368421052632	98.5380116959064
JX047399.1_Sugarcane_mosaic_virus_isolate_NXA1_complete_genome	89.7184986595174	86.5688842325825	83.4052569635151	79.1360872300273	81.7742325356539	86.5452825727122	79.7489263296994	88.4611350047204	79.5217063449316	81.5747754095473	79.3792517006803	79.4470142977292	79.9148936170213	79.5774647887324	79.1160452450775	81.4633517969857	79.2170893402084	79.3848446147297	80.7244501940492	79.6701408773336	85.168479702839	82.8732332155477	81.6431924882629	89.1976598412035	79.5606694560669	79.4037656903766	79.5083682008368	87.1207365557648	85.980330613099	79.5188284518829	79.5397489539749	79.5606694560669	82.8242677824268	85.9907930529399	87.1835111948106	87.2057746626216	85.980330613099	87.1730487549697	82.9776103787403	79.4560669456067	79.4456066945607	79.602510460251	79.4665271966527	79.4665271966527	79.4769874476987	79.5628072377366	79.6673988076561	79.6151030226964	79.4979079497908
JX047398.1_Sugarcane_mosaic_virus_isolate_NX7273_complete_genome	82.3568843008446	79.859803306131	80.6590819929384	79.9288032666736	82.7078556775673	78.5173799952708	80.4156586760501	79.9329702555509	82.3529411764706	82.0327637836886	98.48259762309	98.3522250209908	92.7334537341974	98.3630640083945	79.8953974895398	84.4433016199537	80.1387137452711	97.9706757331067	81.3065976714101	80.4004576659039	80.9296781883194	80.1499779444199	94.6948356807512	79.1697166161246	97.0551378446115	98.5171261487051	98.5484544695071	82.1182368915814	83.5178608731982	98.5275689223058	98.6424394319131	98.7050960735171	92.6274018379282	83.5178608731982	82.0242322958011	82.097346981408	83.6223104240652	82.0033423856277	87.5600584917485	98.4962406015038	98.5588972431078	98.6215538847118	99.1332497911445	98.6006683375104	98.6111111111111	94.4235588972431	94.9561403508772	94.8621553884712	98.2456140350877
JX047397.1_Sugarcane_mosaic_virus_isolate_NX7272_complete_genome	89.8243732403808	86.6526977475118	83.3660258925069	79.2409310127909	81.8950930626058	86.6280444549539	79.8700583636163	88.5450540228679	79.6294301411182	81.6452351594152	79.4855442176871	79.5521446593776	80	79.6825730502417	79.2186027024196	81.5792863583666	79.3223192675997	79.4912728820775	80.8376455368693	79.7846752949261	85.2348102945078	82.9836572438163	81.8779342723005	89.2801170201651	79.6652719665272	79.4979079497908	79.6129707112971	87.2253609541745	86.0849550115087	79.6234309623431	79.6443514644351	79.6652719665272	82.928870292887	86.0744925716677	87.2881355932203	87.2881355932203	86.0849550115087	87.2776731533794	83.103159656832	79.5606694560669	79.5292887029289	79.7071129707113	79.571129707113	79.571129707113	79.581589958159	79.6652719665272	79.7698744769874	79.7175732217573	79.602510460251
JX047396.1_Sugarcane_mosaic_virus_isolate_NX7271_complete_genome	82.2898511864861	79.8074911069261	80.4629266378972	79.8555125117789	82.6475202123808	78.5292031213053	80.3716736309655	79.9434436531211	82.4497257769653	81.8742293464858	98.5356536502547	98.3522250209908	92.6484648889833	98.3735571878279	79.8012552301255	84.4175880689123	80.0441361916772	98.0344241393965	81.1610608020699	80.3432494279176	80.8237319560323	80.1279223643582	94.6009389671361	79.232458433546	97.2848788638262	98.5380116959064	98.5797827903091	82.0764570712346	83.4760810528515	98.5902255639098	98.6842105263158	98.7259816207185	92.7944862155389	83.4760810528515	82.0137873407144	82.097346981408	83.6014205138918	81.9824524754544	87.5391685815751	98.5588972431078	98.6006683375104	98.6424394319131	98.4231411862991	98.6633249791144	98.6737677527151	94.3191311612364	94.9248120300752	94.8308270676692	98.7050960735171
JX047395.1_Sugarcane_mosaic_virus_isolate_LZ2_complete_genome	87.3843678777316	83.8135149292823	84.2291094546881	79.4506185783183	82.2093304326807	83.5303854339087	79.9691663913666	86.6673659918179	79.8664224927286	82.2969878456932	80.1551870748299	80.3301093355761	80.9042553191489	80.4708850115619	79.6690059704619	82.1589591652712	79.7537619699042	80.289484887186	81.5006468305304	80.1511854312221	81.9846113027328	80.7420494699647	84.225352112676	85.0067913488664	80.4916317991632	80.1150627615063	80.1987447698745	95.2186649926763	93.9736346516008	80.2510460251046	80.2510460251046	80.2615062761506	85.7949790794979	93.8166980539862	94.7792425193555	95.2186649926763	93.8376229336681	95.323289391086	88.7842644904792	80.1778242677824	80.1569037656904	80.2928870292887	80.2301255230125	80.2510460251046	80.2405857740586	80.4811715481172	80.3033472803347	80.2510460251046	80.3033472803347
JX047394.1_Sugarcane_mosaic_virus_isolate_LZ1_complete_genome	87.3307413862448	83.6354112100576	84.1506473126716	79.4191654434892	82.1730722745951	83.4830929297706	80.0352384098668	86.6883457463548	79.8664224927286	82.2089131583583	80.1445578231292	80.2985702270816	80.7659574468085	80.3973092285054	79.6480569812507	82.1589591652712	79.7642849626434	80.2149851000426	81.4359637774903	80.1740923147406	81.9315468293977	80.7530918727915	84.5539906103286	85.3097899905966	80.407949790795	80.1569037656904	80.2405857740586	96.756643649299	95.0512659552208	80.2928870292887	80.3347280334728	80.3451882845188	86.4539748953975	94.9989537560159	95.7627118644068	96.76710608914	95.0512659552208	96.777568528981	89.4329357606194	80.2615062761506	80.2196652719665	80.3556485355649	80.2301255230125	80.2719665271967	80.2928870292887	80.4602510460251	80.3556485355649	80.3033472803347	80.3347280334728
JX047393.1_Sugarcane_mosaic_virus_isolate_CD4_complete_genome	89.0601957366939	85.9926663174437	83.6798744605728	79.1885091214091	81.8709209572154	85.930480018917	79.9581543882832	88.4296653729151	79.6078853818809	81.73330984675	79.4323979591837	79.5521446593776	80.0744680851064	79.6825730502417	79.0510107887294	81.5277598866418	79.1644743765127	79.5232013622818	80.6597671410091	79.6243271102966	84.8500928628283	82.5750883392226	81.5023474178404	88.2979834917981	79.6234309623431	79.3828451882845	79.5502092050209	87.4555346306759	86.3988282067378	79.4769874476987	79.5606694560669	79.581589958159	83.0962343096234	86.31512868801	87.2044360744926	87.5496965892446	86.3988282067378	87.5915463486085	83.3228708934924	79.4769874476987	79.4456066945607	79.581589958159	79.5292887029289	79.5397489539749	79.4769874476987	79.7071129707113	79.4769874476987	79.4665271966527	79.5502092050209
JX047392.1_Sugarcane_mosaic_virus_isolate_CD1_complete_genome	82.249631317871	79.859803306131	80.6590819929384	79.9497434823579	82.7440569566791	78.4937337432017	80.3716736309655	79.9853372434018	82.3959565544682	82.0151488462216	98.7797113752122	98.6670864819479	93.0627855094019	98.7093389296957	80.010460251046	84.4561583954744	80.2437999159311	98.3425414364641	81.3227684346701	80.4691075514874	80.8767050721759	80.1830613145126	94.8356807511737	79.1592596465544	97.3788638262322	99.1750208855472	99.2063492063492	82.0346772508878	83.4343012325047	99.2063492063492	99.3003341687552	99.3629908103592	92.9824561403509	83.4447461875914	81.9720075203677	82.0555671610612	83.5491957384583	81.9197827449342	87.4869438061416	99.1541353383459	99.1332497911445	99.2794486215539	98.9139515455305	99.8642439431913	99.3107769423559	94.5906432748538	95.1754385964912	95.0814536340852	98.6946532999165
JX047391.1_Sugarcane_mosaic_virus_isolate_BD16_complete_genome	82.2898511864861	79.838878426449	80.5413887799137	79.865982619621	82.6837214914927	78.4346181130291	80.404662414779	79.9434436531211	82.3744488654694	81.9799189712876	98.4613752122241	98.3417296389589	92.5953468607245	98.3525708289612	79.9372384937239	84.5075854975572	80.1807482135351	97.99192520187	81.3874514877102	80.4118993135012	80.7972453979605	80.1389501543891	94.8356807511737	79.2429154031162	97.2744360902256	98.5380116959064	98.5902255639098	82.1391268017547	83.4447461875914	98.5693400167084	98.6633249791144	98.7259816207185	92.6587301587302	83.4447461875914	82.0555671610612	82.097346981408	83.5491957384583	82.0242322958011	87.4869438061416	98.4962406015038	98.5588972431078	98.6424394319131	98.4231411862991	98.6633249791144	98.6528822055138	94.3713450292398	94.9456975772765	94.8517126148705	99.3943191311612
JX047390.1_Sugarcane_mosaic_virus_isolate_BD15_complete_genome	82.2764445636144	79.8807281858129	80.6590819929384	79.9078630509894	82.7199227706046	78.5055568692362	80.4596437211348	79.9748638458316	82.417464243467	82.0327637836886	98.5250424448217	98.3942065491184	92.6697121002868	98.4155299055614	79.9476987447699	84.55901259964	80.1912568306011	98.0556736081598	81.4359637774903	80.4462242562929	80.8767050721759	80.1499779444199	94.7417840375587	79.2742863118268	97.3475355054302	98.5902255639098	98.6424394319131	82.1704616670148	83.4551911426781	98.6006683375104	98.7155388471178	98.7781954887218	92.6900584795322	83.4551911426781	82.0869020263213	82.1286818466681	83.559640693545	82.0555671610612	87.4764988510549	98.5484544695071	98.6111111111111	98.6946532999165	98.4544695071011	98.6946532999165	98.7050960735171	94.3609022556391	94.9979114452799	94.9039264828738	99.4465329991646
JX047389.1_Sugarcane_mosaic_virus_isolate_BD14_complete_genome	82.3166644322295	79.8807281858129	80.6198509219302	79.9183331588315	82.7078556775673	78.5292031213053	80.4596437211348	79.9958106409719	82.3959565544682	81.9975339087546	98.5356536502547	98.3942065491184	92.6590884946351	98.4155299055614	79.9372384937239	84.5075854975572	80.1807482135351	98.0662983425414	81.3712807244502	80.4233409610984	80.8369752350682	80.1279223643582	94.7417840375587	79.2952002509673	97.3475355054302	98.6111111111111	98.6633249791144	82.1704616670148	83.4760810528515	98.6215538847118	98.7364243943191	98.7990810359231	92.7213868003342	83.4760810528515	82.0869020263213	82.1286818466681	83.5805306037184	82.0555671610612	87.507833716315	98.5693400167084	98.6319966583124	98.7155388471178	98.4753550543024	98.7155388471178	98.7259816207185	94.4026733500418	95.0187969924812	94.9248120300752	99.4674185463659
JX047388.1_Sugarcane_mosaic_virus_isolate_BD13_complete_genome	82.3434776779729	79.9121155053358	80.6983130639466	79.9497434823579	82.7319898636419	78.5410262473398	80.4926325049483	80.0272308336825	82.4497257769653	82.0151488462216	98.5674872665535	98.4256926952141	92.6909593115904	98.4470094438615	79.989539748954	84.5461558241193	80.2332912988651	98.0981725456864	81.4197930142303	80.4805491990847	80.86346179314	80.1830613145126	94.6948356807512	79.3265711596779	97.3788638262322	98.6424394319131	98.6946532999165	82.2017965322749	83.5074159181115	98.6528822055138	98.7677527151211	98.8304093567251	92.7527151211362	83.5074159181115	82.1182368915814	82.1600167119281	83.6118654689785	82.0869020263213	87.5391685815751	98.6006683375104	98.6633249791144	98.7468671679198	98.5066833751044	98.7468671679198	98.7573099415205	94.4131161236424	95.0501253132832	94.9561403508772	99.4987468671679
JX047387.1_Sugarcane_mosaic_virus_isolate_BD12_complete_genome	82.3300710551012	79.8807281858129	80.5806198509219	79.8973929431473	82.69578858453	78.5055568692362	80.4596437211348	79.9958106409719	82.4067103989676	81.9799189712876	98.5144312393888	98.3732157850546	92.6803357059386	98.3945435466946	79.9581589958159	84.4947287220365	80.2017654476671	98.0450488737782	81.3712807244502	80.4347826086957	80.8237319560323	80.1499779444199	94.7887323943662	79.3579420683886	97.3475355054302	98.5902255639098	98.6633249791144	82.1809066221015	83.4865260079382	98.6006683375104	98.7155388471178	98.7781954887218	92.6900584795322	83.4865260079382	82.097346981408	82.1391268017547	83.5909755588051	82.0660121161479	87.5182786714017	98.5484544695071	98.6111111111111	98.6946532999165	98.4753550543024	98.6946532999165	98.7050960735171	94.4235588972431	95.0083542188805	94.9143692564745	99.4465329991646
JX047386.1_Sugarcane_mosaic_virus_isolate_BD10_complete_genome	82.3300710551012	79.859803306131	80.6198509219302	79.8869228353052	82.6716543984554	78.5173799952708	80.4266549373213	79.9329702555509	82.3744488654694	81.9975339087546	98.471986417657	98.3312342569269	92.6272176776798	98.3630640083945	79.9163179916318	84.4947287220365	80.1597309794031	98.0025499362516	81.3874514877102	80.4004576659039	80.7972453979605	80.1058667842964	94.6948356807512	79.3056572205375	97.2848788638262	98.5484544695071	98.6215538847118	82.1495717568414	83.4551911426781	98.5588972431078	98.6737677527151	98.7364243943191	92.6796157059315	83.4551911426781	82.0660121161479	82.1077919364947	83.559640693545	82.0346772508878	87.4869438061416	98.5066833751044	98.5693400167084	98.6528822055138	98.4335839598997	98.6737677527151	98.6633249791144	94.3609022556391	94.9352548036759	94.8412698412698	99.4047619047619
JX047385.1_Sugarcane_mosaic_virus_isolate_BD9_complete_genome	82.3166644322295	79.870265745972	80.6590819929384	79.9078630509894	82.69578858453	78.5292031213053	80.4486474598636	80.0062840385421	82.4067103989676	82.0151488462216	98.4932088285229	98.3522250209908	92.6378412833316	98.3735571878279	79.9476987447699	84.4947287220365	80.1912568306011	98.0237994050149	81.4197930142303	80.4347826086957	80.8237319560323	80.1499779444199	94.7417840375587	79.2429154031162	97.3266499582289	98.5693400167084	98.6215538847118	82.1913515771882	83.4760810528515	98.5797827903091	98.6946532999165	98.7573099415205	92.6691729323308	83.4760810528515	82.0869020263213	82.1286818466681	83.5805306037184	82.0764570712346	87.4869438061416	98.5275689223058	98.5902255639098	98.6737677527151	98.4335839598997	98.6737677527151	98.6842105263158	94.3609022556391	94.9770258980785	94.8830409356725	99.4256474519632
JX047384.1_Sugarcane_mosaic_virus_isolate_BD4_complete_genome	88.941018766756	85.8250392875851	83.5229501765398	79.1360872300273	81.8950930626058	85.8122487585718	79.9361303821165	88.2198678275464	79.6186577614995	81.6628500968822	79.3579931972789	79.4785534062237	80.0531914893617	79.6089972671852	79.0427314620863	81.5148782687106	79.1434283910344	79.4806300553427	80.6759379042691	79.5899667850189	84.690899442823	82.4425795053003	81.4553990610329	88.2260760551609	79.581589958159	79.3200836820084	79.4874476987448	87.3718351119481	86.325591127851	79.3933054393305	79.4979079497908	79.5188284518829	82.907949790795	86.2209667294413	87.1207365557648	87.4673082958468	86.3046662481691	87.5078468298807	83.2914835739694	79.4142259414226	79.3723849372385	79.5397489539749	79.4769874476987	79.4351464435147	79.4142259414226	79.6987762786319	79.4477565108252	79.4372973538333	79.5083682008368
JX047383.1_Sugarcane_mosaic_virus_isolate_BD3_complete_genome	82.2898511864861	79.8179535467671	80.5806198509219	79.8973929431473	82.6837214914927	78.4464412390636	80.404662414779	79.9643904482614	82.3852027099688	81.9623040338207	98.4401528013582	98.2997481108312	92.5847232550728	98.3210912906611	79.9058577405858	84.4690151709951	80.1492223623371	97.9706757331067	81.3712807244502	80.3890160183066	80.7707588398888	80.0727834142038	94.6478873239437	79.2638293422566	97.2535505430242	98.5171261487051	98.5902255639098	82.1077919364947	83.4029663672446	98.5275689223058	98.6424394319131	98.7050960735171	92.6169590643275	83.4029663672446	82.0451222059745	82.0660121161479	83.5074159181115	81.992897430541	87.4347190307082	98.4753550543024	98.5380116959064	98.6215538847118	98.3813700918964	98.6215538847118	98.6319966583124	94.3191311612364	94.9352548036759	94.8412698412698	99.3734335839599
JX047382.1_Sugarcane_mosaic_virus_isolate_BD2_complete_genome	82.3166644322295	79.870265745972	80.6590819929384	79.9183331588315	82.69578858453	78.5055568692362	80.4376511985925	79.9853372434018	82.4067103989676	82.0151488462216	98.5356536502547	98.3942065491184	92.6697121002868	98.4260230849948	79.9476987447699	84.5461558241193	80.1912568306011	98.0662983425414	81.4197930142303	80.4347826086957	80.8369752350682	80.1389501543891	94.7417840375587	79.3161141901077	97.3475355054302	98.6111111111111	98.6633249791144	82.1809066221015	83.4865260079382	98.6215538847118	98.7364243943191	98.7990810359231	92.7109440267335	83.4865260079382	82.097346981408	82.1391268017547	83.5909755588051	82.0660121161479	87.5182786714017	98.5693400167084	98.6319966583124	98.7155388471178	98.4962406015038	98.7468671679198	98.7259816207185	94.4026733500418	94.9979114452799	94.9039264828738	99.4674185463659
JX047381.1_Sugarcane_mosaic_virus_isolate_BD1_complete_genome	82.3032578093578	79.838878426449	80.5413887799137	79.8973929431473	82.6837214914927	78.4819106171672	80.4156586760501	79.9958106409719	82.3959565544682	81.9799189712876	98.4932088285229	98.3522250209908	92.6272176776798	98.3840503672613	79.9267782426778	84.5075854975572	80.1702395964691	98.0237994050149	81.4036222509702	80.4233409610984	80.7840021189246	80.1058667842964	94.6948356807512	79.2742863118268	97.3057644110276	98.5902255639098	98.6215538847118	82.1704616670148	83.4760810528515	98.5797827903091	98.6946532999165	98.7573099415205	92.6900584795322	83.4969709630249	82.0869020263213	82.1286818466681	83.5805306037184	82.0555671610612	87.4973887612283	98.5275689223058	98.6111111111111	98.6737677527151	98.4544695071011	98.6946532999165	98.6842105263158	94.3609022556391	94.9770258980785	94.8830409356725	99.4256474519632
KR611114.1_Sugarcane_mosaic_virus_isolate_Shanxi_10_polyprotein_mRNA_partial_cds	91.2894844796937	88.1955051276456	83.719105531581	79.4220283533261	82.3448961830163	88.395002402691	80.2871029727591	91.2313229359799	79.8430765830479	82.1032235335565	79.6815356091177	79.8124113861926	80.1715605410756	79.9278451951459	79.3148592624918	81.8904944982103	79.3812178856456	79.7098287335006	81.3712807244502	80.1740923147406	87.580182885219	84.3714609286523	82.7699530516432	89.1609533137447	79.7537321564782	79.4704151683557	79.5793832407105	87.9045439686172	86.8257600523047	79.568486433475	79.6665576985943	79.6883513130653	83.4150593875994	86.7167919799499	87.7519886673205	87.9590280047946	86.7603792088918	88.0026152337365	83.5240274599542	79.568486433475	79.5793832407105	79.6992481203008	79.6665576985943	79.6556608913588	79.6120736624169	79.6011768551814	79.6120736624169	79.5793832407105	79.6774545058298
KR611113.1_Sugarcane_mosaic_virus_isolate_Shanxi_9_polyprotein_mRNA_partial_cds	89.4024340216054	86.1008073314423	83.5229501765398	79.062159214831	81.8724356583364	86.1124459394522	79.8462755736408	88.7446831715563	79.5889048513648	81.7156949092831	79.3652524811866	79.517940887774	79.9516111294402	79.6217339018257	78.9330133100589	81.4397454593663	78.9985787689953	79.5025635431439	80.8053040103493	79.7274080861299	85.0006824075338	82.5934314835787	81.5962441314554	88.5841767330504	79.4922087828266	79.3069630598235	79.4595183611202	87.4141876430206	86.400784570121	79.3614470960009	79.4813119755912	79.5031055900621	83.0227743271221	86.2700228832952	87.218045112782	87.5013621009044	86.3136101122371	87.5558461370818	83.1862264356543	79.3832407104718	79.3396534815299	79.5140023972976	79.4159311321783	79.4159311321783	79.4050343249428	79.5140023972976	79.4595183611202	79.4486215538847	79.4595183611202
KR611112.1_Sugarcane_mosaic_virus_isolate_Shanxi_8_polyprotein_mRNA_partial_cds	89.9220566115137	86.5481125900065	84.699882306787	79.4547437295529	82.30759666791	86.5689572320999	80.1853735729626	89.6717199258371	80.0088407558846	82.2089131583583	79.8560366452176	79.9869124222925	80.5564720114374	80.0918333879961	79.3694086842679	81.8374651995227	79.4249480704056	79.9498200065452	81.3065976714101	80.1626388729813	85.614849187935	83.0804077010193	82.6291079812207	89.7703776254217	79.9389778794813	79.7864225781846	79.9171842650103	89.2012640296393	88.1224801133268	79.819112999891	79.9389778794813	79.9607714939523	83.6003051106026	88.0462024626784	89.0705023428136	89.3102321019941	88.0788928843849	89.2993352947586	84.2977007736733	79.819112999891	79.8082161926556	79.9498746867168	79.9062874577749	79.9062874577749	79.840906614362	80.0152555301297	80.0697395663071	80.0588427590716	79.9934619156587
KR611111.1_Sugarcane_mosaic_virus_isolate_Shanxi_7_polyprotein_mRNA_partial_cds	89.4434568576508	86.1771765219289	83.6798744605728	78.9640130861505	81.7729702847196	86.0643921191735	79.8462755736408	89.0827789289999	79.4562935130954	81.7156949092831	79.4306903697241	79.605191405824	80.0725833058397	79.7091942713458	78.889373772638	81.3867161606788	78.9548485842353	79.5680157085197	80.7891332470893	79.6930477608521	85.1508120649652	82.5934314835787	81.8779342723005	88.518881271085	79.5793832407105	79.3505502887654	79.4813119755912	87.3488067996077	86.3027133050016	79.4268279394138	79.5248992045331	79.546692819004	83.0663615560641	86.1392611964694	87.1853546910755	87.4795684864335	86.2155388471178	87.4904652936689	83.1208455922415	79.4268279394138	79.3832407104718	79.5575896262395	79.4595183611202	79.4595183611202	79.4486215538847	79.6229704696524	79.568486433475	79.5575896262395	79.5248992045331
KR611110.1_Sugarcane_mosaic_virus_isolate_Shanxi_6_polyprotein_mRNA_partial_cds	90.8929303979215	87.8572987126336	84.1506473126716	79.7055616139586	82.5065274151436	88.1547333012975	80.4905617723522	89.1482168175373	80.0972483147309	82.385062533028	79.6815356091177	79.8342240157051	80.1715605410756	79.949710287526	79.4348679903993	82.0628397189447	79.4905433475457	79.7425548161885	81.6138421733506	80.3802542664071	87.416405077112	84.2242355605889	82.2535211267606	94.3737076939819	79.7755257709491	79.6665576985943	79.7319385420072	85.5508336057535	85.1149613163343	79.7537321564782	79.8082161926556	79.8300098071265	83.6220987250736	85.016890051215	85.3655878827503	85.561730412989	85.0495804729214	85.6162144491664	83.7964476408412	79.6883513130653	79.6774545058298	79.7973193854201	79.7210417347717	79.7755257709491	79.7210417347717	79.7210417347717	80.0152555301297	79.9934619156587	79.9280810722458
KR611109.1_Sugarcane_mosaic_virus_isolate_Shanxi_5_polyprotein_mRNA_partial_cds	90.4006563653767	87.1590661138992	83.9152608866222	79.3565976008724	82.0216337187616	87.3378183565594	80.1062507064542	88.1448358599629	79.6441595756437	82.0151488462216	79.517940887774	79.648816664849	79.9956010117673	79.7419919099158	79.1403011128082	81.6651199787883	79.1953646004154	79.6007417912076	81.1934023285899	80.0022906883518	86.338201173741	83.5673839184598	82.3004694835681	97.4425944063554	79.6338672768879	79.4922087828266	79.5140023972976	85.1803421597472	84.6681922196796	79.5575896262395	79.6338672768879	79.6556608913588	83.3387817369511	84.5919145690313	85.0931677018634	85.1912389669827	84.6463986052087	85.2239293886891	83.3387817369511	79.4704151683557	79.5031055900621	79.6229704696524	79.5575896262395	79.6011768551814	79.5248992045331	79.4377247466492	79.8518034215975	79.8300098071265	79.7537321564782
KR611108.1_Sugarcane_mosaic_virus_isolate_Shanxi_4_polyprotein_mRNA_partial_cds	90.9202789552851	87.8791184813441	84.1506473126716	79.6728462377317	82.5065274151436	88.1787602114368	80.4679552390641	89.1700294470498	80.0530445353078	82.385062533028	79.6815356091177	79.8342240157051	80.1715605410756	79.949710287526	79.3912284529784	82.0628397189447	79.4468131627856	79.7425548161885	81.6138421733506	80.3344404993701	87.416405077112	84.1789354473386	82.2535211267606	94.3954728479704	79.7755257709491	79.6665576985943	79.7319385420072	85.5944208346954	85.1585485452762	79.7537321564782	79.8082161926556	79.8300098071265	83.6656859540155	85.0604772801569	85.3873814972213	85.6053176419309	85.0931677018634	85.6598016781083	83.8400348697832	79.6883513130653	79.6774545058298	79.7973193854201	79.7210417347717	79.7755257709491	79.7210417347717	79.7210417347717	80.0152555301297	79.9934619156587	79.9280810722458
KR611107.1_Sugarcane_mosaic_virus_isolate_Shanxi_3_polyprotein_mRNA_partial_cds	91.1800902502393	88.16277547458	83.719105531581	79.5528898582334	82.2951634962079	88.3349351273426	80.2984062394032	89.3881557421747	79.8541275279036	82.0856085960895	79.7033482386302	79.8778492747301	80.149565599912	80.004373018476	79.325769146847	81.8904944982103	79.3921504318356	79.8516417584815	81.3065976714101	80.2313595235368	87.6757199399481	84.3148357870895	82.3943661971831	94.656654695832	79.7646289637136	79.6992481203008	79.7646289637136	85.2457230031601	84.7771602920344	79.7537321564782	79.819112999891	79.8627002288329	83.65478914678	84.722676255857	85.1694453525117	85.2784134248665	84.7335730630925	85.3328974610439	83.4804402310123	79.7428353492427	79.7319385420072	79.8518034215975	79.7864225781846	79.819112999891	79.7755257709491	79.6229704696524	79.9498746867168	79.9280810722458	79.8953906505394
KR611106.1_Sugarcane_mosaic_virus_isolate_Shanxi_2_polyprotein_mRNA_partial_cds	91.0843702994667	87.9009382500546	83.719105531581	79.4002181025082	82.3324630113142	88.1186929360884	80.2984062394032	90.9259461228051	79.8209746933363	82.0327637836886	79.7033482386302	79.8342240157051	80.2375453645662	79.938777741336	79.4021383373336	81.8507225241946	79.4686782551656	79.7098287335006	81.4036222509702	80.2199060817776	87.3072198717074	84.2015855039638	82.6291079812207	88.9650669278485	79.7755257709491	79.5140023972976	79.6229704696524	87.9481311975591	86.8693472812466	79.6120736624169	79.7101449275362	79.7319385420072	83.4477498093059	86.7494824016563	87.7084014383786	88.0026152337365	86.8039664378337	88.0679960771494	83.5567178816607	79.6120736624169	79.590280047946	79.7428353492427	79.6883513130653	79.6665576985943	79.6556608913588	79.5575896262395	79.6665576985943	79.6338672768879	79.6992481203008
KR611105.1_Sugarcane_mosaic_virus_isolate_Shanxi_1_polyprotein_mRNA_partial_cds	89.4024340216054	86.1008073314423	83.5229501765398	79.062159214831	81.8724356583364	86.1124459394522	79.8462755736408	88.7446831715563	79.5889048513648	81.7156949092831	79.3652524811866	79.517940887774	79.9516111294402	79.6217339018257	78.9330133100589	81.4397454593663	78.9985787689953	79.5025635431439	80.8053040103493	79.7274080861299	85.0006824075338	82.5934314835787	81.5962441314554	88.5841767330504	79.4922087828266	79.3069630598235	79.4595183611202	87.4141876430206	86.400784570121	79.3614470960009	79.4813119755912	79.5031055900621	83.0227743271221	86.2700228832952	87.218045112782	87.5013621009044	86.3136101122371	87.5558461370818	83.1862264356543	79.3832407104718	79.3396534815299	79.5140023972976	79.4159311321783	79.4159311321783	79.4050343249428	79.5140023972976	79.4595183611202	79.4486215538847	79.4595183611202
KT895081.1_Sugarcane_mosaic_virus_isolate_ZRA_complete_genome	81.9839142091153	79.4022024121657	80.5806198509219	82.0843828715365	82.9864472410455	78.162686214235	81.354063292535	79.3552451958416	81.7259978425027	81.8918442839528	79.1378392762108	79.2925571112749	80.5005324813632	79.3811177770761	81.9983224994758	81.5460059362498	82.0709996839777	79.3243099221997	81.3065976714101	81.9422150882825	80.7385759829968	81.8151669246076	82.2535211267606	79.5602094240838	79.208128207814	79.0510107887294	79.0510107887294	79.3609219486642	79.2666317443688	79.1033832617576	79.1976537132083	79.1976537132083	79.4176180999267	79.3923520167627	79.2456783656365	79.3735596061178	79.3609219486642	79.2456783656365	79.476165531692	79.092908767152	79.1452812401802	79.1557557347858	79.1976537132083	79.0824342725464	79.1243322509689	79.0427314620863	78.843736908253	78.7704231252618	78.9462658426731
KT895080.1_Sugarcane_mosaic_virus_isolate_NRA_complete_genome	82.1313672922252	79.6727501573317	81.4044723420949	82.4183898394038	83.153818225826	78.2454480964767	81.6607851786502	79.4685990338164	81.9613766317834	82.2617579707592	79.2101341281669	79.3114339861023	80.6475663009905	79.4105263157895	82.258571877949	81.763035622096	82.3430257058576	79.4202280720452	81.4844760672704	82.2288465948177	80.8688720605819	81.992040680964	81.8779342723005	79.6544502617801	79.321181646763	79.0907186256023	79.0907186256023	79.7276060764798	79.4447354635935	79.143096584957	79.1954745443118	79.1954745443118	79.50974230044	79.6228391828182	79.6018858040859	79.7297297297297	79.6018858040859	79.6228391828182	79.7695128339445	79.0907186256023	79.1640477686989	79.1954745443118	79.2059501361827	79.143096584957	79.143096584957	79.2186027024196	78.9357913480675	78.8729443804336	78.975487115022
JX188385.1_Sugarcane_mosaic_virus_isolate_Ohio_complete_genome	85.5361930294906	82.7726278512655	90.8983915260887	91.4425682718366	93.6974789915966	81.5182688896772	91.3277643438118	79.784338358459	91.0883620689655	93.5517970401691	79.3217095470976	79.5330248212032	83.0266497461929	79.7287351487751	91.274468971262	92.7043052333076	91.3275447222513	79.6422487223169	93.3042212518195	92.0678274724024	85.0954575378539	87.5397958063454	84.6009389671362	79.0008378718056	79.4893260778568	79.1963164503976	79.2800334868146	79.4326983462424	79.2128951224618	79.2695688572625	79.3637505232315	79.3846797823357	79.4788614483047	79.3384969646222	79.2024283022818	79.3511250654108	79.3280301444421	79.2652292233619	79.4222315260624	79.2800334868146	79.1230640435329	79.3114273754709	79.2695688572625	79.321892005023	79.2591042277103	78.8008789369049	79.2194203201842	79.1880297164382	79.0812055253244
JX185303.1_Sugarcane_mosaic_virus_isolate_Seehausen_complete_genome	90.2192923449482	87.0954182429592	83.3267948214986	79.0021008403361	81.7489114658926	87.4852000947194	79.6782014547057	88.4837658926132	79.398447606727	81.768539721684	79.0257392044246	79.1982323232323	79.4080068143101	79.3197851953248	78.9174986862848	81.4055448098001	79.0150796161552	79.090328078398	80.7536794436358	79.7021764032073	86.5384615384615	83.6150701579936	81.0328638497653	92.4672603457308	79.1771620486986	79.0722082283795	79.1561712846348	84.5790468192316	84.2221289103506	79.1771620486986	79.24013434089	79.2611251049538	83.0604534005038	84.1906361536847	84.3690951081251	84.6525299181188	84.20113373924	84.6105395758975	83.2983413814823	79.1141897565071	79.1141897565071	79.2191435768262	79.0617128463476	79.1876574307305	79.1351805205709	79.2506297229219	79.5445004198153	79.5445004198153	79.2926112510495
JN021933.1_Sugarcane_mosaic_virus_isolate_BD8_complete_genome	82.3655625586697	79.9121155053358	80.6198509219302	79.9392733745158	82.7319898636419	78.5528493733743	80.4816362436771	80.0272308336825	82.4282180879665	82.0151488462216	98.5674872665535	98.4256926952141	92.7015829172421	98.4470094438615	79.9790794979079	84.5332990485986	80.2227826817991	98.0981725456864	81.4197930142303	80.4691075514874	80.86346179314	80.1720335244817	94.7887323943662	79.3370281292481	97.3788638262322	98.6424394319131	98.6946532999165	82.1913515771882	83.4969709630249	98.6528822055138	98.7677527151211	98.8304093567251	92.7422723475355	83.4969709630249	82.1077919364947	82.1495717568414	83.6014205138918	82.0764570712346	87.5287236264884	98.6006683375104	98.6633249791144	98.7468671679198	98.5066833751044	98.7468671679198	98.7573099415205	94.4131161236424	95.0501253132832	94.9561403508772	99.4987468671679
AY569692.1_Sugarcane_mosaic_virus_isolate_SCMV-SX_complete_genome	87.6374363100027	84.1068622315348	84.0721851706552	79.0941497169218	81.8830070099106	83.920548593048	79.6828543111992	87.4436169096821	79.5863406226435	81.5219305971464	79.8894557823129	80.0567703952902	80.6063829787234	80.1660710531848	79.1788856304985	81.4375885611233	79.2802272966432	80.002128565347	80.6597671410091	79.6586874355744	82.5815866277527	80.6647526501767	82.6760563380282	86.6276640200585	80.1569037656904	79.9058577405858	80.0209205020921	91.3998744507219	90.3640929064658	79.9372384937239	80.0418410041841	80.0836820083682	83.6192468619247	90.4373299853526	91.2010880937435	91.5158489381734	90.4687173048755	91.5254237288136	85.8024691358025	79.9581589958159	79.9163179916318	80.0523012552301	80.010460251046	80.010460251046	79.9686192468619	80.2112749712373	80.2112749712373	80.1589791862776	80.0732217573222
GU474635.1_Sugarcane_mosaic_virus_isolate_JAL-1_complete_genome	89.9839098954143	87.3387432376196	83.4444880345233	80.1353461738678	82.6118239597074	86.8999763537479	80.502799429136	87.3653383537287	79.5909580193757	81.6628500968822	79.2649245804122	79.3675806282173	80.3190365518698	79.5504673878794	79.8751950078003	81.5935126785944	79.9373040752351	79.572522330923	80.7244501940492	80.4869723518034	86.4270668773038	83.9859602939564	81.9718309859155	96.424464192368	79.4375914697888	79.1971565962785	79.2494250470416	84.2341871406168	83.7323575535808	79.2807861174995	79.3539619485678	79.3539619485678	82.6364206564917	83.7219027705175	84.3178254051228	84.2776500104537	83.742812336644	84.2550967067433	82.8959749085207	79.1657955258206	79.2180639765837	79.3539619485678	79.2912398076521	79.32260087811	79.238971356889	79.2411414236438	79.6801505174036	79.7010557123445	79.3853230190257
AF494510.1_Sugarcane_mosaic_virus_complete_genome	91.0565835344596	88.0041906757465	83.6406433895645	79.2514153910673	82.1730722745951	88.3423977299598	80.0902984252836	91.5661386761775	79.6402025207368	81.8918442839528	79.5280612244898	79.6888141295206	80.031914893617	79.798192137902	79.2521994134897	81.6823393018163	79.3538882458171	79.512558535547	80.9831824062096	79.8763028290001	87.3573892279119	83.9885159010601	81.3145539906103	87.6410363560385	79.7280334728033	79.4246861924686	79.5502092050209	87.6333961079724	86.6080770035572	79.5292887029289	79.6234309623431	79.6443514644351	83.2426778242678	86.4929901653066	87.2462858338564	87.6869965477561	86.5662272441934	87.7066331868592	83.4693450512659	79.5292887029289	79.4769874476987	79.6652719665272	79.5397489539749	79.5502092050209	79.5606694560669	79.6464804936722	79.68831712164	79.6569396506642	79.5397489539749
AM110759.1_Sugarcane_mosaic_virus_gene_for_polyprotein_isolate_Sp_genomic_RNA	90.5068382944489	87.5720423346956	83.0914083954492	79.3183009963293	81.9489783581187	87.9049420666824	79.8546095384954	88.8154443395237	79.5474137931034	81.8742293464858	79.2982456140351	79.472079082974	79.6233241115131	79.602565450531	79.0592918499895	81.7525773195876	79.1096611239739	79.3995528585117	80.8699870633894	79.7159546443706	87.2478768577495	83.8193063839187	81.5962441314554	92.8937193019124	79.3868368734959	79.3763733389139	79.4496180809878	84.3746729461015	83.9246467817896	79.4496180809878	79.5123992884796	79.5333263576436	83.1013916500994	83.9246467817896	84.2700156985871	84.4600251151109	83.9455782312925	84.4270015698587	83.0559916274202	79.4286910118238	79.3449827351679	79.5333263576436	79.4391545464058	79.4810086847337	79.4391545464058	79.4413057124922	79.6819418288345	79.6610169491525	79.5437898922256
KY006657.1_Sugarcane_mosaic_virus_isolate_MO1_complete_genome	82.5958702064897	80.2033116747013	81.0121616320125	80.2603947921042	82.9782082324455	78.9784819106172	80.4786588728356	80.3612686410418	81.7936833027918	82.2441430332922	95.8807876530069	96.0842105263158	90.8897176345232	96.1510148280576	80.1341859733725	83.8085408334408	80.191558783286	95.9838073932034	81.3551099611902	80.7206793665366	81.3904027648545	80.4335803561553	92.0657276995305	79.4783155248272	95.2864774274641	95.9987430606473	96.0720645228868	82.6123389546454	83.9844977479837	95.9987430606473	96.1244369959149	96.1872839635488	90.782444747041	84.0263957264062	82.5704409762229	82.5513196480939	84.08924269404	82.5075940085891	88.111448622604	95.9568450822248	95.9987430606473	96.1244369959149	95.8416256415628	95.9987430606473	96.0720645228868	95.0460829493088	94.449099287809	94.3554298879464	95.7264062009008
KR108213.1_Sugarcane_mosaic_virus_strain_FZ-C2_complete_genome	81.6657725321888	78.8530090165653	81.2083169870537	79.2466687650824	81.6741260433047	77.7488768030267	79.4201940035273	78.7843795926937	79.2192386498436	81.1872467852739	79.0912960204299	79.1728057251105	79.9340004258037	79.2613636363636	79.0963413355698	81.2048503611971	79.1723702221754	79.1009799744354	80.5304010349288	79.4886493923412	79.8034789536582	79.5713180863993	82.4413145539906	79.2294807370184	79.3486228924495	79.1077599748665	79.1601214786889	79.2753167870981	79.3067336893916	79.1705937794533	79.2124829825113	79.2543721855692	79.1705937794533	79.317205990156	79.3800397947429	79.2543721855692	79.359095193214	79.2124829825113	79.359095193214	79.1391768771599	79.0868153733375	79.2020106817468	79.2438998848047	79.1810660802178	79.2020106817468	79.317205990156	79.1182322756309	79.0449261702796	79.0344538695151
KR108212.1_Sugarcane_mosaic_virus_strain_FZ-C1_complete_genome	81.8267167381974	79.1859001258917	81.247548058062	79.2755905511811	81.8060767461566	77.9735161976827	79.6823295830576	79.2752100840336	79.1842020071221	81.1872467852739	79.1950596252129	79.3281381634372	79.9850873455475	79.4377763739735	79.1461239903493	81.2290214304157	79.1802760509957	79.2901300362396	80.4818887451488	79.5918367346939	80.1594684385382	79.6793808734107	81.830985915493	79.3840351979887	79.4404275385099	79.0946243319711	79.1155821020643	79.40899088337	79.4404275385099	79.1470187572042	79.2203709525306	79.2622864927172	79.4718641936498	79.524258618883	79.608089699256	79.4404275385099	79.5556952740228	79.3670753431835	79.5976108142094	79.1051032170177	79.1574976422509	79.1994131824374	79.2518076076705	79.1470187572042	79.1994131824374	79.3042020329037	79.0736665618778	79.0212721366447	79.1365398721576
KP772216.1_Sugarcane_mosaic_virus_isolate_SCMV-M5_partial_genome	98.2955308012347	98.6157368859284	98.195370733621	85.0463396855149	88.8688976850186	97.245211633956	86.0013175230567	89.9476987447699	84.2700258397933	88.3036815219306	79.9426325294805	80.0672480823789	85.2947390661314	80.2815421788003	85.1150202976996	87.4356333676622	85.1097178683386	80.3637910860547	86.9987063389392	86.3010581408579	98.3280674038968	92.2123505539103	81.5962441314554	86.679233427584	80.1025211842243	79.788680824354	79.788680824354	84.1477451082976	84.2209898503715	79.8514488963281	79.9246783136311	79.9351396589601	83.4501516895073	84.1477451082976	84.1058909699696	84.1582086428796	84.2314533849534	84.1477451082976	83.4466882913048	79.8514488963281	79.72591275238	79.9246783136311	79.8305262056701	79.8514488963281	79.8409875509991	79.8723715869861	79.9979077309342	79.9769850402762	79.9037556229731
KP860936.1_Sugarcane_mosaic_virus_isolate_F3S2_complete_genome	98.4572041856721	100	98.7838367987446	85.1447012283989	88.9208633093525	97.3279735161977	86.1266600812205	89.8682559598494	84.3265920826162	88.3389113968645	79.8491608243042	80.0504254648598	85.4109444327065	80.2896725440806	85.2152214597629	87.5933075933076	85.2686489306208	80.3700552956189	87.1604139715395	86.8016839230857	98.4335922074503	92.3659098387627	81.6431924882629	86.5815365292024	79.9644463034613	79.7657638816271	79.7657638816271	83.9556531743542	84.175295471185	79.8180487294782	79.9017044860399	79.9121614556102	83.3943323224929	84.0602447442736	83.9242757033783	84.0079489593139	84.0811630582575	83.9556531743542	83.4222361677649	79.8494196381889	79.7030220642058	79.9017044860399	79.7971347903378	79.8494196381889	79.8598766077591	79.8598766077591	79.9853602426017	79.9435323643208	79.8912475164697
KP860935.1_Sugarcane_mosaic_virus_isolate_F2S1_complete_genome	99.9597477525829	97.1106706999061	98.9799921537858	84.4047245740567	88.341563290377	97.245211633956	85.3473822851498	89.3036386449184	84.2512908777969	87.5286242733838	79.7535585298492	79.9768883286059	84.4595311339769	80.2162048698573	84.2347045312174	87.001287001287	84.276136601718	80.3168864313058	86.6106080206986	85.2541404911479	97.0526037536347	91.1874862304472	81.6901408450704	86.7790222966607	79.9623509725999	79.6695252039322	79.6695252039322	83.9853556485356	83.9225941422594	79.7322735829325	79.784563898766	79.8368542145995	83.2670989332776	83.8284518828452	83.9330543933054	83.9958158995816	83.9225941422594	84.0062761506276	83.326359832636	79.7322735829325	79.606776824932	79.8054800250994	79.6695252039322	79.7531897092658	79.7218155197657	79.8054800250994	79.889144530433	79.8473122777662	79.7636477724325
NC_003398.1_Sugarcane_mosaic_virus_complete_genome	88.8978278358809	85.814562598219	83.4837191055316	79.1885091214091	81.8588349045202	85.7767793804682	79.8700583636163	88.3037868456939	79.6294301411182	81.6452351594152	79.4005102040816	79.5100925147182	79.9893617021277	79.640529745638	79.021784666946	81.5019966507793	79.1223824055561	79.4912728820775	80.643596377749	79.5785133432596	84.7572300344919	82.4646643109541	81.3145539906103	88.2887588800669	79.6129707112971	79.3933054393305	79.5606694560669	87.3509102322662	86.336053567692	79.4456066945607	79.571129707113	79.592050209205	83.0543933054393	86.2418916091232	87.037037037037	87.4254629145308	86.31512868801	87.4869219501988	83.3124084536514	79.4874476987448	79.4246861924686	79.592050209205	79.4979079497908	79.4874476987448	79.4874476987448	79.7406129065997	79.5732663947286	79.5628072377366	79.5397489539749
KF744392.1_Sugarcane_mosaic_virus_isolate_R1_polyprotein_gene_complete_cds	86.6460877734532	85.159793270752	95.6845821890938	95.5686853766617	97.9303627952277	83.3530385433909	95.2343836989199	81.1890631623569	95.4709156389829	98.8550290646468	79.9268108922613	80.0894378194208	86.0032102728732	80.2746433893975	96.7408501212952	96.3515103962338	96.7820472107547	80.4073714839961	98.3505821474774	97.5082489475481	88.4928580963823	91.6814946619217	86.2910798122066	79.2422795288125	80.1123714618891	79.7519346973391	79.8049401038906	80.1823772664617	80.214187254798	79.8261422665112	79.9003498356832	79.9109509169935	79.7413336160288	80.2247905842435	80.0869473014527	80.0339306542254	80.2566005725798	80.1293606192344	80.0975506308981	79.7519346973391	79.7413336160288	79.8579455104421	79.78373794127	79.8685465917524	79.8155411852009	79.8155411852009	80.3031909254744	80.2607866002332	79.8367433478215
KF744391.1_Sugarcane_mosaic_virus_isolate_R2_polyprotein_gene_complete_cds	86.6702499328138	85.3676317433868	95.2138093369949	95.7626236335242	97.9856115107914	83.0081589216034	95.4560421468555	81.4578540054382	95.3288128296201	98.6964946274441	80.0828553218611	80.2080050425465	86.4356644834143	80.4432307530722	97.948130403083	96.2805662805663	97.9726199184868	80.6784347086346	98.4314359637775	98.4184776425077	88.6139265499539	92.7717450915871	86.3380281690141	79.0819534688745	80.242906501937	79.9916239137263	80.054444560779	80.1759346528432	80.1759346528432	80.0753847764632	80.1382054235159	80.1591456392001	79.9706836980421	80.2178238559011	80.039794742905	80.0712116451984	80.2282961566656	80.1235731490208	80.1864069536077	80.0753847764632	79.9602135902	80.0753847764632	80.0439744529369	80.1277353156738	80.0963249921474	79.8345722960946	80.3161972568317	80.2952570411475	80.0858548843053
KF744390.1_Sugarcane_mosaic_virus_isolate_R3_polyprotein_gene_complete_cds	86.5968305130271	85.1890646276317	95.2138093369949	95.5902377710275	97.8148014004588	82.9865216363206	95.2054794520548	81.3275825794235	95.1586699880862	98.5027303153074	80.0213675213675	80.1627562883111	86.2728431789205	80.4099746407439	97.7686989314896	96.0596241088788	97.7826817990752	80.6589644843817	98.2697283311772	98.2933211969507	88.6228337081625	92.6947693665857	86.4788732394366	79.0577571669477	80.1958307012003	79.9536744577806	79.995788587071	80.0652906486942	80.1074136478517	80.0168456517162	80.0800168456517	80.1010739102969	79.9115603284902	80.170598146588	79.9494524010109	79.9494524010109	80.1811288963774	80.033698399326	80.1600673967987	80.0168456517162	79.9010317961676	80.0168456517162	79.943145925458	80.0273741840387	80.0379027163613	79.8273320699094	80.280058959781	80.2590018951358	80.0273741840387
JX237863.1_Sugarcane_mosaic_virus_isolate_ARG-915_complete_genome	82.0523138832998	79.2767295597484	81.3971742543171	79.597188712892	82.1381061797073	77.9472626226794	79.9096319153626	79.5340050377834	79.6873315363881	81.4482029598309	79.5403766358123	79.6822390572391	80.2852884820098	79.8443088575636	79.5199664605387	81.6094918751612	79.5851758264898	79.7294418406476	80.9315866084425	79.8188281160417	80.323951141795	79.9779005524862	82.8638497652582	79.2107191458181	79.7486910994764	79.4973821989529	79.5706806282723	79.5245077503142	79.3988269794721	79.5392670157068	79.6230366492147	79.6649214659686	79.5811518324607	79.4093003770423	79.6606619187264	79.5035609551739	79.4197737746125	79.4930875576037	79.5873481357352	79.5078534031414	79.5497382198953	79.6230366492147	79.6125654450262	79.5811518324607	79.5287958115183	79.6544502617801	79.4869109947644	79.4450261780105	79.455497382199
JX237862.1_Sugarcane_mosaic_virus_isolate_ARG-1662_complete_genome	82.0791415157612	79.0827036104114	81.1690859160455	79.5399642894654	82.0637035242824	77.9262236935446	79.8278525711763	79.4451450189155	79.5638562020944	81.4690857847455	79.4396505805902	79.5933417614833	80.1961202302281	79.6924373288393	79.4626928324063	81.4001549987083	79.527725068522	79.6075085324232	80.7567917205692	79.9058985540509	80.093085106383	79.7853507413145	82.4882629107981	79.6352583586626	79.5764311176347	79.356259173831	79.3352904172783	79.5721476510067	79.4987416107383	79.3772279303837	79.4611029565947	79.5030404697002	79.5764311176347	79.5302013422819	79.739932885906	79.5826342281879	79.5092281879195	79.5302013422819	79.7609060402685	79.3457747955546	79.4401342000419	79.4611029565947	79.4925560914238	79.3772279303837	79.3981966869365	79.6078842524638	79.3877123086601	79.356259173831	79.3143216607255
AY149118.1_Sugarcane_mosaic_virus_isolate_SCMV-SD_complete_genome	91.2028966072147	88.3289680460974	83.6406433895645	79.1675403648564	82.1609862218999	88.5906833766848	80.134346437617	92.2794503304311	79.5540234837876	81.8389994715519	79.4005102040816	79.4995794785534	79.9042553191489	79.6089972671852	79.0741516547968	81.6565760659539	79.1749973692518	79.3635589612601	80.8699870633894	79.7846752949261	87.8217033695941	84.2645759717314	81.5492957746479	87.6201420810698	79.571129707113	79.2259414225941	79.3514644351464	87.2672107135384	86.2000418497594	79.3200836820084	79.4246861924686	79.4665271966527	82.8870292887029	86.1163423310316	87.1207365557648	87.3417721518987	86.1791169700774	87.3195229127433	83.103159656832	79.3410041841004	79.3305439330544	79.4665271966527	79.3619246861925	79.3933054393305	79.3619246861925	79.5209706097689	79.4477565108252	79.3954607258655	79.3514644351464
AY042184.1_Sugarcane_mosaic_virus_isolate_Beijing_complete_genome	88.7070815450644	85.6364588789942	83.4052569635151	78.9683371776054	81.7379743775683	85.3747930952944	79.859046360533	89.2793454316585	79.478616826457	81.5923903470143	79.3154761904762	79.5521446593776	80.0106382978723	79.6825730502417	79.0405362941238	81.3989437073296	79.1434283910344	79.4593444018731	80.5789133247089	79.5785133432596	84.7174316794906	82.3652826855124	81.4084507042254	87.5561592310103	79.6757322175732	79.3514644351464	79.4979079497908	87.0893492362419	86.0954174513496	79.4351464435147	79.5292887029289	79.5502092050209	82.897489539749	85.9384808537351	86.7754760410128	87.2462858338564	85.9907930529399	87.2044360744926	83.0613098974681	79.4456066945607	79.3619246861925	79.571129707113	79.3933054393305	79.4246861924686	79.4456066945607	79.7175732217573	79.602510460251	79.592050209205	79.4456066945607
AJ278405.1_Sugarcane_mosaic_virus_genomic_RNA_for_polyprotein_(vp_gene)_strain_A_isolate_Brisbane	81.9060402684564	79.1470187572042	80.9262166405024	79.2187335923553	81.8016709044679	77.8540163255649	79.6006178287732	79.3255594075008	79.2556634304207	81.2411847672779	79.3672773753728	79.4690824818287	80.3154641372695	79.5832456324984	79.383389261745	81.172520661157	79.5179454794232	79.5158882490936	80.6441171710633	79.7819850831899	80.1622124717458	79.7654607810599	81.9718309859155	79.3439530496751	79.4632561065101	79.316490198134	79.316490198134	79.5847750865052	79.4065219670756	79.3269734773037	79.4422895481707	79.4842226648496	79.5471223398679	79.5218622208242	79.6896298626402	79.5323476984377	79.5218622208242	79.5533186536647	79.6686589074132	79.3060069189643	79.3584233148129	79.4003564314918	79.4527728273404	79.3479400356431	79.3479400356431	79.389873152322	79.3269734773037	79.2850403606248	79.2640738022854
AJ310105.1_Sugarcane_mosaic_virus_genomic_RNA_for_polyprotein_gene_isolate_Guangdong	83.29307568438	80.1529917216808	81.8752451941938	80.3985317252229	82.8920324023697	79.5459919602743	80.8789514263685	80.7050676739062	80.5818965517241	83.1777347190418	80.8931419457735	80.8812703754338	81.5386252394126	81.0114604142572	80.389692017599	82.7577319587629	80.4356977478426	80.9113169381454	82.2445019404916	81.0903676554805	81.3296178343949	80.6825712392313	84.037558685446	81.4133389086347	81.040075337449	80.8831223187193	80.9459035262112	83.3176347462062	83.2967032967033	81.0714659411949	81.029611802867	81.061002406613	81.605106204876	83.4222919937206	83.2862375719519	83.3507743825869	83.3804290947148	83.3071690214547	82.7106227106227	80.9354399916292	80.8308046458094	81.050538872031	80.8935858533012	80.9772941299571	80.9982211991211	80.7595731324545	80.7072609332496	80.6549487340448	80.8726587841373
AJ310104.1_Sugarcane_mosaic_virus_genomic_RNA_for_polyprotein_gene_isolate_Yuhang	82.3671497584541	79.4595160783492	80.9336994899961	79.5073375262054	82.3827936201063	78.6474343816505	80.0396344819993	79.4126900891453	79.9461497038234	82.367447595561	80.106269925611	80.0924952701282	80.6232053599915	80.1912568306011	79.6439790575916	82.0582174137043	79.7180727961288	80.1276595744681	81.7108667529107	80.2657198488146	80.7161803713528	79.9006622516556	83.5680751173709	80.202674467196	80.1715122359339	79.9414348462665	80.098305793767	80.8931185944363	80.9454089102698	80.0250993516001	80.098305793767	80.1610541727672	80.1192219201004	80.8199121522694	80.903576657603	80.8637456865001	80.798996025936	80.9140347207697	80.6107508889354	80.0355574147668	79.9309767830998	80.1610541727672	79.9832670989333	79.9937251621	80.0460154779335	80.0690159991634	80.1108438774443	80.0690159991634	79.9205187199331
AJ310103.1_Sugarcane_mosaic_virus_genomic_RNA_for_polyprotein_gene_isolate_Xiangshan	82.7831454643049	79.4595160783492	81.1298548450373	79.643605870021	82.4069598840019	78.7893118940648	80.1937685786634	79.7063450445726	80.0753904146473	82.420292407962	79.9468650371945	79.9243220517133	80.580665744975	80.0126103404792	79.9057591623037	82.0839773312725	79.9810645907848	80.0212765957447	81.7917205692109	80.5291490092773	80.6233421750663	79.9558498896247	82.8638497652582	80.4011700793982	80.0041832252667	79.8159380882661	79.9100606567664	80.8512863417695	80.9349508471031	79.889144530433	79.9518929094332	80.0146412884334	79.8577703409329	80.7676218364359	80.8617444049362	80.8428317473596	80.7467057101025	80.8931185944363	80.5061702572684	79.9100606567664	79.8263961514328	80.0146412884334	79.8786864672663	79.8682284040996	79.8996025935997	80.0794729687337	80.1317578165848	80.0899299383039	79.7531897092658
AJ310102.1_Sugarcane_mosaic_virus_genomic_RNA_for_polyprotein_gene_isolate_Lingpin	82.7026301663983	79.4804650675605	80.6198509219302	79.3605870020964	82.1048815853069	78.7893118940648	79.8965099636684	79.5070791819612	79.8169089929995	82.0679936586225	79.8299681190223	79.7351271809964	80.4424119961714	79.8339638503573	79.5183246073298	81.6846986089644	79.5813170629076	79.8404255319149	81.3874514877102	80.1053716641851	80.6100795755968	79.878587196468	83.0516431924883	80.2549101546176	79.9100606567664	79.6799832670989	79.8159380882661	80.7885379627693	80.9454089102698	79.7322735829325	79.8159380882661	79.8786864672663	79.8577703409329	80.7676218364359	80.8094540891027	80.8219178082192	80.7676218364359	80.798996025936	80.4538799414348	79.8159380882661	79.6904413302656	79.8786864672663	79.6486090775988	79.7322735829325	79.7950219619326	79.953989333891	79.8912475164697	79.8494196381889	79.5858606985986
AJ297628.1_Sugarcane_mosaic_virus_genomic_RNA_isolate_from_maize_in_China_complete_genome	88.9291465378422	85.814562598219	83.4837191055316	79.1885091214091	81.8588349045202	85.7767793804682	79.8700583636163	88.3037868456939	79.6294301411182	81.6452351594152	79.4005102040816	79.5100925147182	79.9893617021277	79.640529745638	79.021784666946	81.5019966507793	79.1223824055561	79.4912728820775	80.643596377749	79.5785133432596	84.7572300344919	82.4646643109541	81.3145539906103	88.2887588800669	79.6129707112971	79.3933054393305	79.5606694560669	87.3509102322662	86.336053567692	79.4456066945607	79.571129707113	79.592050209205	83.0543933054393	86.2418916091232	87.037037037037	87.4254629145308	86.31512868801	87.4869219501988	83.3124084536514	79.4874476987448	79.4246861924686	79.592050209205	79.4979079497908	79.4874476987448	79.4874476987448	79.7406129065997	79.5732663947286	79.5628072377366	79.5397489539749
[truncated: 65 more columns]
