# Supplementary material for: Extensive recombination challenges the utility of Sugarcane mosaic virus phylogeny and strain typing
Source: Sci Rep. 2019 Dec 27;9:20067. doi: 10.1038/s41598-019-56227-y (PMC6934591; doi:10.1038/s41598-019-56227-y)
Supplement: Supplementary file 4 — Supplementary Information 4 [file 41598_2019_56227_MOESM4_ESM.csv]

	MH093718	MH093731	EU091075.1_Sugarcane_mosaic_virus_isolate_SCMV-VER1_complete_genome	JX047394.1_Sugarcane_mosaic_virus_isolate_LZ1_complete_genome	JX047393.1_Sugarcane_mosaic_virus_isolate_CD4_complete_genome	KR611112.1_Sugarcane_mosaic_virus_isolate_Shanxi_8_polyprotein_mRNA_partial_cds	KR611111.1_Sugarcane_mosaic_virus_isolate_Shanxi_7_polyprotein_mRNA_partial_cds	KR611109.1_Sugarcane_mosaic_virus_isolate_Shanxi_5_polyprotein_mRNA_partial_cds	JX185303.1_Sugarcane_mosaic_virus_isolate_Seehausen_complete_genome	GU474635.1_Sugarcane_mosaic_virus_isolate_JAL-1_complete_genome	AM110759.1_Sugarcane_mosaic_virus_gene_for_polyprotein_isolate_Sp_genomic_RNA	NC_003398.1_Sugarcane_mosaic_virus_complete_genome	AJ310105.1_Sugarcane_mosaic_virus_genomic_RNA_for_polyprotein_gene_isolate_Guangdong	AJ310102.1_Sugarcane_mosaic_virus_genomic_RNA_for_polyprotein_gene_isolate_Lingpin
MH093718	100	85.2283366274836	86.5954550214682	83.6354112100576	85.9926663174437	86.5481125900065	86.1771765219289	87.1590661138992	87.0954182429592	87.3387432376196	87.5720423346956	85.814562598219	80.1529917216808	79.4804650675605
MH093731	85.2283366274836	100	79.0096314907873	79.6480569812507	79.0510107887294	79.3694086842679	78.889373772638	79.1403011128082	78.9174986862848	79.8751950078003	79.0592918499895	79.021784666946	80.389692017599	79.5183246073298
EU091075.1_Sugarcane_mosaic_virus_isolate_SCMV-VER1_complete_genome	86.5954550214682	79.0096314907873	100	85.3097899905966	88.2979834917981	89.7703776254217	88.518881271085	97.4425944063554	92.4672603457308	96.424464192368	92.8937193019124	88.2887588800669	81.4133389086347	80.2549101546176
JX047394.1_Sugarcane_mosaic_virus_isolate_LZ1_complete_genome	83.6354112100576	79.6480569812507	85.3097899905966	100	89.8384575299635	91.4898247905104	89.6506692784852	86.505604527152	85.6543624161074	84.6226316340417	86.0583941605839	89.8071912454403	84.207781370606	80.997177798683
JX047393.1_Sugarcane_mosaic_virus_isolate_CD4_complete_genome	85.9926663174437	79.0510107887294	88.2979834917981	89.8384575299635	100	96.1475677440418	97.5949504842747	90.2709761671564	87.0805369127517	87.6583272270491	87.9457768508863	98.9056800416884	80.9950975279024	79.7637712971673
KR611112.1_Sugarcane_mosaic_virus_isolate_Shanxi_8_polyprotein_mRNA_partial_cds	86.5481125900065	79.3694086842679	89.7703776254217	91.4898247905104	96.1475677440418	100	96.8875829796496	92.3060180650778	88.6687710895831	89.019736124741	89.0630101207966	96.2672760909783	81.7983888526018	80.3178750272153
KR611111.1_Sugarcane_mosaic_virus_isolate_Shanxi_7_polyprotein_mRNA_partial_cds	86.1771765219289	78.889373772638	88.518881271085	89.6506692784852	97.5949504842747	96.8875829796496	100	91.0654042877353	87.8088603461413	87.8748228110348	88.2359342692349	98.0193709870497	80.7642064010451	79.7626823426954
KR611109.1_Sugarcane_mosaic_virus_isolate_Shanxi_5_polyprotein_mRNA_partial_cds	87.1590661138992	79.1403011128082	97.4425944063554	86.505604527152	90.2709761671564	92.3060180650778	91.0654042877353	100	93.6867312506803	95.0387089739396	93.8948743062357	90.2818587441506	81.8745917700849	80.4811669932506
JX185303.1_Sugarcane_mosaic_virus_isolate_Seehausen_complete_genome	87.0954182429592	78.9174986862848	92.4672603457308	85.6543624161074	87.0805369127517	88.6687710895831	87.8088603461413	93.6867312506803	100	91.4348693187782	94.1886079932865	86.9756711409396	81.0178384050367	80.0839014158364
GU474635.1_Sugarcane_mosaic_virus_isolate_JAL-1_complete_genome	87.3387432376196	79.8751950078003	96.424464192368	84.6226316340417	87.6583272270491	89.019736124741	87.8748228110348	95.0387089739396	91.4348693187782	100	91.9589571772589	87.5863512664852	80.7768820018846	79.7425970492832
AM110759.1_Sugarcane_mosaic_virus_gene_for_polyprotein_isolate_Sp_genomic_RNA	87.5720423346956	79.0592918499895	92.8937193019124	86.0583941605839	87.9457768508863	89.0630101207966	88.2359342692349	93.8948743062357	94.1886079932865	91.9589571772589	100	87.9053279115838	81.6949859272386	80.3345530580241
NC_003398.1_Sugarcane_mosaic_virus_complete_genome	85.814562598219	79.021784666946	88.2887588800669	89.8071912454403	98.9056800416884	96.2672760909783	98.0193709870497	90.2818587441506	86.9756711409396	87.5863512664852	87.9053279115838	100	80.9449311639549	79.8076923076923
AJ310105.1_Sugarcane_mosaic_virus_genomic_RNA_for_polyprotein_gene_isolate_Guangdong	80.1529917216808	80.389692017599	81.4133389086347	84.207781370606	80.9950975279024	81.7983888526018	80.7642064010451	81.8745917700849	81.0178384050367	80.7768820018846	81.6949859272386	80.9449311639549	100	83.0476588628763
AJ310102.1_Sugarcane_mosaic_virus_genomic_RNA_for_polyprotein_gene_isolate_Lingpin	79.4804650675605	79.5183246073298	80.2549101546176	80.997177798683	79.7637712971673	80.3178750272153	79.7626823426954	80.4811669932506	80.0839014158364	79.7425970492832	80.3345530580241	79.8076923076923	83.0476588628763	100
Table S3. Nucleotide identity matrix showing similarity between hub sequences labelled in Figure 3d.
